# Supplementary material for: Engineered bioorthogonal POLY-PROTAC nanoparticles for tumour-specific protein degradation and precise cancer therapy
Source: Nat Commun. 2022 Jul 26;13:4318. doi: 10.1038/s41467-022-32050-4 (PMC9325692; doi:10.1038/s41467-022-32050-4)
Supplement: Supplementary file 5 — Source data [file 41467_2022_32050_MOESM5_ESM.xlsx]

## Sheet: Fig. 2b
		Complete uncropped western blot data of Figure 2b

## Sheet: Fig. 2c
		DC50 (nM)
		BRD4			MYC
	mARV771	43.77	51.71	36.81	56.27	55.17	55.73
	ARV771	23.03	31.27	17.01	53.75	59.2	55.44
	mMZ1	42.93	48.93	31.27	81.41	82.91	68.37
	MZ1	25.85	28.54	21.54	51.18	56.09	35.29

## Sheet: Fig. 2d
relative cell vability (%)
concentration(M)	MZ1				mMZ1				ARV771				mARV771				JQ1
1e-10	102.842	105.812	105.522	96.3972	102.036	97.198	101.853	104.854	104.235	106.921	105.474	99.277	99.616	95.0075	111.137	94.154	101.555	97.9603	98.702	100.87
1e-09	102.842	103.784	94.4419	99.7284	95.4831	87.5211	95.9118	90.1546	91.6333	99.1737	91.6333	91.9432	98.6772	94.3247	96.9703	95.2635	97.1616	104.693	102.639	96.534
1e-08	104.436	89.952	86.476	89.5899	81.2739	87.5823	82.0701	72.2095	95.4551	84.7127	84.6094	80.7876	89.1188	96.5436	88.6068	97.3971	89.6306	95.6212	92.0839	101.498
1e-07	78.2927	79.8135	74.8167	72.4993	78.2729	78.2729	67.0035	69.2696	69.2189	70.3551	71.8012	64.5707	73.5865	79.5605	79.9872	75.8054	81.8143	81.0726	80.6732	84.0964
5e-07	72.5717	61.4194	62.3608	60.9849	73.3119	72.8832	63.0225	62.2876	20.6714	19.6385	19.0187	19.9484	32.5368	33.9023	33.8169	33.1342	73.0281	74.6826	74.0551	68.0074
1e-06	30.2073	30.7142	25.3553	25.4277	29.1533	26.2747	25.6622	23.0899	14.0607	14.2673	14.164	14.164	16.8338	16.5778	16.2364	16.1511	72.2864	72.0011	71.4306	70.5178
IC50 (μM)	MZ1	mMZ1	ARV771	mARV771	JQ1
	0.55	0.54	0.17	0.27	7.43

## Sheet: Fig. 2f
time (min)	6 h	4 h	3 h	2 h	1 h	0.5 h	Me-ARV771	ARV771
12.5	-0.0002259	0.00224	0.00217	0.00203	0.00187	0.00207	0.00285	0.00312
12.5017	-0.0002157	0.00225	0.00218	0.00204	0.00187	0.00207	0.00285	0.00313
12.5033	-0.0002057	0.00225	0.00218	0.00204	0.00187	0.00207	0.00285	0.00315
12.505	-0.0001955	0.00226	0.00219	0.00204	0.00187	0.00207	0.00285	0.00316
12.5067	-0.0001851	0.00226	0.00219	0.00205	0.00188	0.00207	0.00285	0.00317
12.5083	-0.0001746	0.00227	0.0022	0.00205	0.00188	0.00208	0.00285	0.00318
12.51	-0.0001646	0.00227	0.0022	0.00206	0.00188	0.00208	0.00285	0.00319
12.5117	-0.0001542	0.00228	0.00221	0.00206	0.00188	0.00208	0.00285	0.0032
12.5133	-0.0001442	0.00228	0.00221	0.00206	0.00188	0.00208	0.00285	0.00321
12.515	-0.0001354	0.00229	0.00221	0.00207	0.00188	0.00208	0.00285	0.00323
12.5167	-0.0001268	0.00229	0.00222	0.00207	0.00188	0.00208	0.00284	0.00324
12.5183	-0.0001175	0.0023	0.00222	0.00208	0.00188	0.00208	0.00284	0.00325
12.52	-0.0001084	0.0023	0.00223	0.00208	0.00188	0.00208	0.00283	0.00326
12.5217	-9.85e-05	0.00231	0.00223	0.00208	0.00188	0.00208	0.00283	0.00327
12.5233	-8.76e-05	0.00231	0.00224	0.00209	0.00189	0.00208	0.00283	0.00328
12.525	-7.6e-05	0.00232	0.00224	0.00209	0.00189	0.00208	0.00283	0.00329
12.5267	-6.49e-05	0.00232	0.00225	0.00209	0.00189	0.00208	0.00283	0.00329
12.5283	-5.36e-05	0.00233	0.00225	0.0021	0.00189	0.00207	0.00282	0.0033
12.53	-4.3e-05	0.00233	0.00225	0.0021	0.00189	0.00207	0.00282	0.00331
12.5317	-3.25e-05	0.00234	0.00225	0.0021	0.00189	0.00207	0.00282	0.00331
12.5333	-2.31e-05	0.00234	0.00225	0.0021	0.00188	0.00207	0.00282	0.00332
12.535	-1.43e-05	0.00235	0.00225	0.0021	0.00188	0.00207	0.00281	0.00332
12.5367	-6.2e-06	0.00235	0.00226	0.0021	0.00188	0.00206	0.00281	0.00332
12.5383	2.4e-06	0.00235	0.00226	0.0021	0.00188	0.00206	0.00281	0.00333
12.54	1.14e-05	0.00235	0.00226	0.0021	0.00187	0.00206	0.0028	0.00333
12.5417	2.06e-05	0.00235	0.00226	0.0021	0.00187	0.00206	0.0028	0.00333
12.5433	2.99e-05	0.00236	0.00226	0.0021	0.00187	0.00206	0.0028	0.00334
12.545	3.89e-05	0.00236	0.00226	0.0021	0.00187	0.00206	0.0028	0.00334
12.5467	4.63e-05	0.00236	0.00226	0.0021	0.00187	0.00205	0.0028	0.00334
12.5483	5.15e-05	0.00236	0.00226	0.0021	0.00186	0.00205	0.0028	0.00334
12.55	5.56e-05	0.00236	0.00225	0.00209	0.00186	0.00205	0.00279	0.00334
12.5517	5.85e-05	0.00236	0.00225	0.00209	0.00186	0.00205	0.00279	0.00334
12.5533	6.07e-05	0.00236	0.00225	0.00209	0.00186	0.00205	0.00279	0.00334
12.555	6.35e-05	0.00236	0.00225	0.00209	0.00185	0.00205	0.00279	0.00334
12.5567	6.68e-05	0.00236	0.00225	0.00209	0.00185	0.00205	0.00278	0.00334
12.5583	6.95e-05	0.00236	0.00225	0.00208	0.00185	0.00205	0.00278	0.00334
12.56	7.3e-05	0.00236	0.00224	0.00208	0.00185	0.00205	0.00278	0.00334
12.5617	7.56e-05	0.00236	0.00224	0.00208	0.00184	0.00205	0.00277	0.00334
12.5633	7.63e-05	0.00236	0.00224	0.00208	0.00184	0.00204	0.00277	0.00333
12.565	7.59e-05	0.00236	0.00224	0.00208	0.00184	0.00204	0.00277	0.00333
12.5667	7.48e-05	0.00235	0.00223	0.00208	0.00184	0.00204	0.00276	0.00333
12.5683	7.19e-05	0.00235	0.00223	0.00207	0.00183	0.00203	0.00276	0.00333
12.57	6.86e-05	0.00235	0.00222	0.00207	0.00183	0.00203	0.00276	0.00332
12.5717	6.55e-05	0.00234	0.00222	0.00207	0.00183	0.00203	0.00276	0.00332
12.5733	6.18e-05	0.00234	0.00221	0.00206	0.00182	0.00203	0.00276	0.00332
12.575	5.77e-05	0.00234	0.00221	0.00206	0.00182	0.00203	0.00276	0.00331
12.5767	5.34e-05	0.00234	0.00221	0.00206	0.00182	0.00203	0.00277	0.00331
12.5783	4.79e-05	0.00233	0.0022	0.00205	0.00182	0.00203	0.00277	0.00331
12.58	4.15e-05	0.00233	0.0022	0.00205	0.00181	0.00203	0.00277	0.0033
12.5817	3.46e-05	0.00232	0.00219	0.00205	0.00181	0.00202	0.00278	0.0033
12.5833	2.66e-05	0.00232	0.00219	0.00204	0.00181	0.00202	0.00278	0.0033
12.585	1.78e-05	0.00231	0.00218	0.00204	0.0018	0.00202	0.00278	0.00329
12.5867	9.2e-06	0.0023	0.00218	0.00204	0.0018	0.00202	0.00278	0.00329
12.5883	3e-07	0.0023	0.00217	0.00203	0.0018	0.00202	0.00278	0.00329
12.59	-8.8e-06	0.00229	0.00217	0.00203	0.0018	0.00202	0.00279	0.00328
12.5917	-1.73e-05	0.00229	0.00216	0.00203	0.00179	0.00202	0.00279	0.00328
12.5933	-2.57e-05	0.00228	0.00215	0.00202	0.00179	0.00202	0.00279	0.00327
12.595	-3.43e-05	0.00227	0.00214	0.00202	0.00179	0.00201	0.00279	0.00327
12.5967	-4.26e-05	0.00227	0.00213	0.00201	0.00178	0.00201	0.00279	0.00326
12.5983	-5.16e-05	0.00226	0.00213	0.002	0.00178	0.00201	0.00279	0.00326
12.6	-6.16e-05	0.00225	0.00212	0.002	0.00178	0.00201	0.00279	0.00326
12.6017	-7.21e-05	0.00224	0.00211	0.00199	0.00177	0.00201	0.00278	0.00325
12.6033	-8.31e-05	0.00223	0.00211	0.00199	0.00177	0.002	0.00278	0.00325
12.605	-9.46e-05	0.00223	0.0021	0.00198	0.00177	0.002	0.00278	0.00325
12.6067	-0.000106	0.00222	0.00209	0.00198	0.00177	0.002	0.00278	0.00324
12.6083	-0.0001171	0.00221	0.00208	0.00197	0.00176	0.002	0.00278	0.00324
12.61	-0.0001282	0.0022	0.00208	0.00197	0.00176	0.002	0.00278	0.00324
12.6117	-0.0001393	0.00219	0.00207	0.00197	0.00176	0.002	0.00278	0.00324
12.6133	-0.0001512	0.00218	0.00206	0.00196	0.00176	0.00201	0.00278	0.00324
12.615	-0.000163	0.00217	0.00205	0.00195	0.00175	0.00201	0.00278	0.00323
12.6167	-0.000175	0.00216	0.00205	0.00195	0.00175	0.00201	0.00278	0.00323
12.6183	-0.0001873	0.00215	0.00204	0.00194	0.00175	0.00201	0.00278	0.00323
12.62	-0.0002005	0.00214	0.00203	0.00194	0.00175	0.00201	0.00278	0.00322
12.6217	-0.0002137	0.00213	0.00203	0.00193	0.00175	0.00201	0.00279	0.00322
12.6233	-0.0002272	0.00213	0.00203	0.00193	0.00175	0.00201	0.00279	0.00322
12.625	-0.0002414	0.00212	0.00202	0.00192	0.00175	0.00201	0.0028	0.00321
12.6267	-0.0002551	0.00211	0.00202	0.00192	0.00175	0.00201	0.0028	0.00321
12.6283	-0.0002674	0.0021	0.00201	0.00191	0.00175	0.00201	0.00281	0.0032
12.63	-0.0002798	0.0021	0.00201	0.00191	0.00175	0.00201	0.00281	0.0032
12.6317	-0.0002923	0.00209	0.002	0.00191	0.00175	0.00202	0.00281	0.0032
12.6333	-0.000304	0.00209	0.002	0.00191	0.00175	0.00202	0.00281	0.00319
12.635	-0.0003158	0.00208	0.002	0.00191	0.00175	0.00202	0.00282	0.00319
12.6367	-0.0003281	0.00208	0.00199	0.0019	0.00175	0.00202	0.00282	0.00319
12.6383	-0.0003391	0.00207	0.00199	0.0019	0.00175	0.00202	0.00283	0.00318
12.64	-0.0003503	0.00207	0.00199	0.0019	0.00175	0.00202	0.00283	0.00318
12.6417	-0.0003615	0.00206	0.00198	0.00189	0.00175	0.00202	0.00284	0.00318
12.6433	-0.0003728	0.00206	0.00198	0.00189	0.00176	0.00202	0.00284	0.00317
12.645	-0.0003846	0.00205	0.00198	0.00189	0.00176	0.00202	0.00285	0.00317
12.6467	-0.0003968	0.00205	0.00198	0.00189	0.00176	0.00202	0.00286	0.00317
12.6483	-0.0004088	0.00204	0.00198	0.00189	0.00176	0.00202	0.00286	0.00317
12.65	-0.0004217	0.00204	0.00198	0.00189	0.00176	0.00203	0.00287	0.00316
12.6517	-0.0004342	0.00204	0.00198	0.00189	0.00176	0.00203	0.00288	0.00316
12.6533	-0.0004466	0.00203	0.00197	0.00189	0.00176	0.00203	0.00289	0.00316
12.655	-0.0004595	0.00203	0.00197	0.00189	0.00176	0.00203	0.0029	0.00315
12.6567	-0.0004717	0.00203	0.00197	0.00189	0.00177	0.00203	0.0029	0.00315
12.6583	-0.0004813	0.00203	0.00197	0.00189	0.00177	0.00203	0.0029	0.00314
12.66	-0.0004907	0.00203	0.00197	0.00189	0.00177	0.00203	0.00291	0.00314
12.6617	-0.0004993	0.00203	0.00198	0.00188	0.00177	0.00203	0.00291	0.00313
12.6633	-0.0005059	0.00203	0.00198	0.00188	0.00178	0.00203	0.00291	0.00313
12.665	-0.0005123	0.00203	0.00198	0.00189	0.00178	0.00203	0.00292	0.00313
12.6667	-0.00052	0.00203	0.00199	0.00189	0.00179	0.00203	0.00293	0.00312
12.6683	-0.0005272	0.00203	0.00199	0.00189	0.00179	0.00204	0.00293	0.00311
12.67	-0.0005336	0.00203	0.00199	0.00189	0.0018	0.00204	0.00294	0.00311
12.6717	-0.0005409	0.00203	0.00199	0.0019	0.00181	0.00204	0.00295	0.0031
12.6733	-0.0005477	0.00203	0.00199	0.0019	0.00181	0.00205	0.00296	0.00309
12.675	-0.0005532	0.00203	0.002	0.00191	0.00182	0.00205	0.00297	0.00309
12.6767	-0.0005578	0.00204	0.002	0.00191	0.00183	0.00205	0.00297	0.00308
12.6783	-0.0005616	0.00204	0.00201	0.00192	0.00183	0.00206	0.00298	0.00308
12.68	-0.0005638	0.00205	0.00202	0.00192	0.00184	0.00206	0.00299	0.00307
12.6817	-0.0005639	0.00205	0.00203	0.00192	0.00185	0.00207	0.003	0.00307
12.6833	-0.0005636	0.00206	0.00204	0.00193	0.00186	0.00207	0.00301	0.00306
12.685	-0.0005626	0.00207	0.00204	0.00194	0.00186	0.00208	0.00303	0.00306
12.6867	-0.0005611	0.00207	0.00205	0.00194	0.00187	0.00208	0.00304	0.00305
12.6883	-0.000559	0.00208	0.00206	0.00195	0.00188	0.00209	0.00305	0.00304
12.69	-0.0005575	0.00208	0.00207	0.00196	0.00189	0.00209	0.00307	0.00304
12.6917	-0.0005557	0.00209	0.00209	0.00197	0.0019	0.0021	0.00308	0.00303
12.6933	-0.0005529	0.0021	0.0021	0.00197	0.00191	0.0021	0.00309	0.00303
12.695	-0.0005502	0.00211	0.00211	0.00198	0.00191	0.00211	0.00311	0.00303
12.6967	-0.0005471	0.00211	0.00212	0.00199	0.00192	0.00211	0.00313	0.00303
12.6983	-0.0005428	0.00212	0.00214	0.002	0.00193	0.00212	0.00314	0.00303
12.7	-0.0005377	0.00213	0.00215	0.00201	0.00194	0.00213	0.00316	0.00303
12.7017	-0.0005336	0.00214	0.00216	0.00202	0.00195	0.00213	0.00318	0.00302
12.7033	-0.0005287	0.00215	0.00218	0.00203	0.00197	0.00214	0.00319	0.00302
12.705	-0.0005236	0.00216	0.00219	0.00204	0.00198	0.00215	0.0032	0.00302
12.7067	-0.0005187	0.00216	0.0022	0.00205	0.00199	0.00216	0.00322	0.00302
12.7083	-0.0005142	0.00217	0.00222	0.00206	0.002	0.00217	0.00323	0.00302
12.71	-0.0005078	0.00219	0.00223	0.00208	0.00201	0.00217	0.00324	0.00302
12.7117	-0.0005002	0.0022	0.00225	0.00209	0.00201	0.00218	0.00325	0.00302
12.7133	-0.0004919	0.00221	0.00227	0.0021	0.00202	0.00219	0.00326	0.00302
12.715	-0.0004821	0.00222	0.00228	0.00211	0.00203	0.00219	0.00327	0.00303
12.7167	-0.0004706	0.00224	0.0023	0.00213	0.00204	0.0022	0.00327	0.00303
12.7183	-0.0004592	0.00225	0.00231	0.00214	0.00205	0.00221	0.00328	0.00303
12.72	-0.0004476	0.00227	0.00233	0.00215	0.00206	0.00222	0.00329	0.00303
12.7217	-0.0004354	0.00229	0.00235	0.00216	0.00207	0.00222	0.0033	0.00303
12.7233	-0.0004235	0.0023	0.00237	0.00217	0.00208	0.00223	0.00331	0.00303
12.725	-0.0004119	0.00232	0.00239	0.00218	0.00209	0.00223	0.00332	0.00304
12.7267	-0.0003994	0.00233	0.0024	0.0022	0.0021	0.00224	0.00332	0.00304
12.7283	-0.0003875	0.00235	0.00242	0.00221	0.00211	0.00224	0.00333	0.00304
12.73	-0.0003754	0.00237	0.00244	0.00222	0.00212	0.00225	0.00333	0.00304
12.7317	-0.0003621	0.00238	0.00246	0.00224	0.00213	0.00225	0.00333	0.00304
12.7333	-0.0003475	0.0024	0.00247	0.00225	0.00214	0.00226	0.00334	0.00305
12.735	-0.0003336	0.00242	0.00249	0.00226	0.00215	0.00226	0.00334	0.00305
12.7367	-0.0003171	0.00244	0.00251	0.00227	0.00216	0.00226	0.00334	0.00305
12.7383	-0.0002999	0.00245	0.00253	0.00229	0.00217	0.00227	0.00334	0.00305
12.74	-0.0002827	0.00247	0.00255	0.0023	0.00218	0.00227	0.00334	0.00305
12.7417	-0.0002663	0.00249	0.00258	0.00232	0.00219	0.00228	0.00333	0.00305
12.7433	-0.0002487	0.00251	0.0026	0.00233	0.0022	0.00228	0.00333	0.00305
12.745	-0.000232	0.00254	0.00262	0.00235	0.00222	0.00229	0.00332	0.00305
12.7467	-0.0002159	0.00256	0.00264	0.00236	0.00223	0.00229	0.00331	0.00305
12.7483	-0.0001999	0.00258	0.00266	0.00238	0.00224	0.0023	0.00331	0.00305
12.75	-0.0001828	0.0026	0.00268	0.00239	0.00226	0.00231	0.00331	0.00305
12.7517	-0.000165	0.00263	0.00271	0.0024	0.00227	0.00232	0.00331	0.00305
12.7533	-0.0001469	0.00266	0.00274	0.00242	0.00229	0.00233	0.00331	0.00306
12.755	-0.0001282	0.00269	0.00277	0.00243	0.00231	0.00234	0.00331	0.00306
12.7567	-0.0001085	0.00272	0.0028	0.00245	0.00232	0.00236	0.00331	0.00306
12.7583	-8.88e-05	0.00275	0.00283	0.00247	0.00234	0.00237	0.00331	0.00306
12.76	-6.95e-05	0.00278	0.00287	0.00249	0.00236	0.00239	0.00332	0.00306
12.7617	-4.85e-05	0.00282	0.0029	0.00251	0.00238	0.0024	0.00333	0.00306
12.7633	-2.63e-05	0.00286	0.00294	0.00254	0.00241	0.00242	0.00333	0.00306
12.765	-2.8e-06	0.0029	0.00299	0.00256	0.00243	0.00244	0.00334	0.00307
12.7667	2.25e-05	0.00294	0.00303	0.00259	0.00246	0.00246	0.00335	0.00307
12.7683	4.93e-05	0.00299	0.00308	0.00262	0.00248	0.00248	0.00335	0.00307
12.77	7.7e-05	0.00304	0.00313	0.00265	0.00251	0.0025	0.00336	0.00308
12.7717	0.0001066	0.0031	0.00318	0.00268	0.00254	0.00252	0.00338	0.00308
12.7733	0.0001386	0.00315	0.00324	0.00271	0.00257	0.00255	0.00339	0.00309
12.775	0.0001736	0.00322	0.0033	0.00275	0.0026	0.00257	0.00341	0.00309
12.7767	0.0002119	0.00328	0.00336	0.00278	0.00263	0.0026	0.00342	0.0031
12.7783	0.0002531	0.00335	0.00342	0.00282	0.00266	0.00262	0.00344	0.00311
12.78	0.0002982	0.00343	0.00349	0.00287	0.00269	0.00265	0.00346	0.00312
12.7817	0.0003467	0.00351	0.00356	0.00291	0.00272	0.00268	0.00348	0.00313
12.7833	0.000398	0.00359	0.00363	0.00296	0.00276	0.0027	0.00351	0.00314
12.785	0.0004542	0.00367	0.00371	0.003	0.00279	0.00273	0.00353	0.00315
12.7867	0.0005149	0.00377	0.00379	0.00305	0.00283	0.00276	0.00355	0.00316
12.7883	0.0005794	0.00386	0.00387	0.00311	0.00286	0.00278	0.00357	0.00317
12.79	0.0006479	0.00396	0.00396	0.00316	0.0029	0.00281	0.00358	0.00319
12.7917	0.0007208	0.00407	0.00405	0.00322	0.00294	0.00284	0.0036	0.0032
12.7933	0.0007969	0.00418	0.00415	0.00328	0.00298	0.00286	0.00361	0.00322
12.795	0.0008777	0.0043	0.00425	0.00334	0.00302	0.00289	0.00363	0.00324
12.7967	0.0009636	0.00443	0.00436	0.0034	0.00306	0.00292	0.00364	0.00326
12.7983	0.00105	0.00456	0.00447	0.00347	0.0031	0.00295	0.00366	0.00329
12.8	0.00115	0.0047	0.00459	0.00354	0.00315	0.00297	0.00367	0.00331
12.8017	0.00125	0.00484	0.00471	0.00361	0.0032	0.003	0.00368	0.00334
12.8033	0.00136	0.00499	0.00485	0.00369	0.00325	0.00303	0.0037	0.00337
12.805	0.00147	0.00516	0.00499	0.00377	0.0033	0.00305	0.00371	0.0034
12.8067	0.00159	0.00533	0.00513	0.00385	0.00335	0.00307	0.00372	0.00343
12.8083	0.00171	0.00551	0.00529	0.00393	0.00341	0.0031	0.00372	0.00346
12.81	0.00184	0.0057	0.00545	0.00403	0.00347	0.00312	0.00373	0.0035
12.8117	0.00198	0.0059	0.00562	0.00412	0.00353	0.00314	0.00373	0.00354
12.8133	0.00213	0.00611	0.0058	0.00422	0.00359	0.00316	0.00374	0.00358
12.815	0.00228	0.00633	0.00599	0.00433	0.00366	0.00318	0.00374	0.00363
12.8167	0.00244	0.00657	0.00619	0.00444	0.00373	0.0032	0.00374	0.00368
12.8183	0.00261	0.00682	0.0064	0.00456	0.0038	0.00322	0.00374	0.00373
12.82	0.00278	0.00708	0.00662	0.00468	0.00388	0.00324	0.00374	0.00379
12.8217	0.00297	0.00735	0.00686	0.00481	0.00396	0.00326	0.00373	0.00386
12.8233	0.00316	0.00765	0.00711	0.00494	0.00405	0.00328	0.00373	0.00392
12.825	0.00337	0.00795	0.00737	0.00508	0.00414	0.00329	0.00372	0.00399
12.8267	0.00359	0.00827	0.00764	0.00524	0.00424	0.00331	0.00372	0.00407
12.8283	0.00382	0.00861	0.00794	0.00539	0.00434	0.00333	0.00371	0.00415
12.83	0.00406	0.00897	0.00824	0.00556	0.00444	0.00334	0.00371	0.00424
12.8317	0.00431	0.00935	0.00857	0.00574	0.00455	0.00336	0.0037	0.00433
12.8333	0.00458	0.00975	0.00891	0.00592	0.00467	0.00337	0.00369	0.00442
12.835	0.00486	0.01017	0.00927	0.00611	0.00479	0.00339	0.00368	0.00453
12.8367	0.00515	0.01061	0.00964	0.00632	0.00492	0.0034	0.00368	0.00464
12.8383	0.00546	0.01107	0.01004	0.00653	0.00506	0.00341	0.00367	0.00476
12.84	0.00579	0.01156	0.01046	0.00676	0.0052	0.00342	0.00367	0.00488
12.8417	0.00613	0.01208	0.01091	0.007	0.00535	0.00343	0.00366	0.00502
12.8433	0.00649	0.01262	0.01137	0.00725	0.00551	0.00344	0.00365	0.00516
12.845	0.00687	0.01319	0.01187	0.00751	0.00568	0.00345	0.00364	0.00531
12.8467	0.00727	0.01378	0.01238	0.00778	0.00586	0.00346	0.00362	0.00548
12.8483	0.00769	0.01442	0.01293	0.00807	0.00605	0.00347	0.00361	0.00565
12.85	0.00813	0.01508	0.0135	0.00838	0.00625	0.00348	0.00359	0.00583
12.8517	0.0086	0.01578	0.01411	0.0087	0.00646	0.00349	0.00357	0.00602
12.8533	0.0091	0.01652	0.01475	0.00903	0.00668	0.0035	0.00355	0.00623
12.855	0.00962	0.0173	0.01542	0.00939	0.00691	0.00351	0.00353	0.00645
12.8567	0.01016	0.01812	0.01613	0.00976	0.00716	0.00352	0.00351	0.00668
12.8583	0.01074	0.01899	0.01688	0.01016	0.00742	0.00353	0.00349	0.00693
12.86	0.01134	0.0199	0.01766	0.01057	0.00769	0.00354	0.00347	0.0072
12.8617	0.01199	0.02086	0.01849	0.01101	0.00798	0.00355	0.00345	0.00748
12.8633	0.01266	0.02187	0.01936	0.01148	0.00828	0.00356	0.00343	0.00778
12.865	0.01338	0.02293	0.02027	0.01196	0.0086	0.00357	0.0034	0.0081
12.8667	0.01413	0.02405	0.02123	0.01248	0.00894	0.00359	0.00338	0.00844
12.8683	0.01493	0.02522	0.02223	0.01302	0.00929	0.0036	0.00336	0.0088
12.87	0.01578	0.02645	0.02329	0.01359	0.00965	0.00362	0.00333	0.00918
12.8717	0.01667	0.02775	0.0244	0.01418	0.01004	0.00364	0.00331	0.00959
12.8733	0.01761	0.0291	0.02555	0.01481	0.01044	0.00367	0.00328	0.01002
12.875	0.01861	0.03052	0.02677	0.01546	0.01087	0.0037	0.00326	0.01048
12.8767	0.01966	0.03201	0.02804	0.01615	0.01131	0.00373	0.00324	0.01096
12.8783	0.02077	0.03357	0.02936	0.01687	0.01177	0.00376	0.00322	0.01147
12.88	0.02194	0.0352	0.03075	0.01763	0.01226	0.0038	0.0032	0.01201
12.8817	0.02317	0.0369	0.0322	0.01842	0.01277	0.00384	0.00318	0.01258
12.8833	0.02446	0.03869	0.03372	0.01924	0.0133	0.00388	0.00316	0.01318
12.885	0.02583	0.04055	0.03531	0.02011	0.01386	0.00393	0.00315	0.01382
12.8867	0.02726	0.0425	0.03697	0.02101	0.01444	0.00399	0.00313	0.01449
12.8883	0.02877	0.04454	0.03869	0.02196	0.01504	0.00405	0.00312	0.01519
12.89	0.03035	0.04667	0.0405	0.02294	0.01567	0.00412	0.00312	0.01594
12.8917	0.03202	0.0489	0.04238	0.02397	0.01633	0.00419	0.00311	0.01673
12.8933	0.03378	0.05122	0.04433	0.02505	0.01702	0.00426	0.00311	0.01756
12.895	0.03562	0.05364	0.04638	0.02617	0.01773	0.00435	0.0031	0.01844
12.8967	0.03756	0.05616	0.04851	0.02734	0.01848	0.00444	0.0031	0.01936
12.8983	0.03959	0.05879	0.05073	0.02856	0.01925	0.00453	0.0031	0.02033
12.9	0.04172	0.06153	0.05305	0.02984	0.02006	0.00463	0.0031	0.02135
12.9017	0.04395	0.0644	0.05548	0.03116	0.02091	0.00474	0.00311	0.02243
12.9033	0.04629	0.06739	0.058	0.03255	0.02179	0.00486	0.00312	0.02357
12.905	0.04875	0.07051	0.06063	0.03399	0.02271	0.00498	0.00312	0.02476
12.9067	0.05132	0.07376	0.06338	0.03549	0.02367	0.00511	0.00313	0.02603
12.9083	0.05401	0.07716	0.06624	0.03706	0.02466	0.00524	0.00314	0.02736
12.91	0.05684	0.08071	0.06922	0.0387	0.02569	0.00538	0.00315	0.02877
12.9117	0.0598	0.0844	0.07231	0.0404	0.02676	0.00553	0.00316	0.03025
12.9133	0.06291	0.08824	0.07553	0.04218	0.02787	0.00569	0.00318	0.03181
12.915	0.06618	0.09224	0.07887	0.04403	0.02902	0.00585	0.0032	0.03346
12.9167	0.0696	0.0964	0.08235	0.04595	0.03021	0.00602	0.00322	0.03519
12.9183	0.07319	0.10072	0.08594	0.04795	0.03144	0.00619	0.00324	0.03701
12.92	0.07694	0.10521	0.08967	0.05002	0.03272	0.00637	0.00326	0.03893
12.9217	0.08087	0.10987	0.09353	0.05218	0.03403	0.00656	0.00328	0.04094
12.9233	0.08497	0.1147	0.09753	0.05441	0.03538	0.00675	0.0033	0.04305
12.925	0.08926	0.1197	0.10165	0.05672	0.03678	0.00695	0.00332	0.04526
12.9267	0.09374	0.12488	0.10592	0.05911	0.03821	0.00716	0.00334	0.04759
12.9283	0.0984	0.13024	0.11033	0.06159	0.03969	0.00737	0.00336	0.05002
12.93	0.10327	0.13578	0.11488	0.06415	0.04121	0.00759	0.00338	0.05256
12.9317	0.10834	0.14151	0.11957	0.06679	0.04277	0.00782	0.0034	0.05522
12.9333	0.11361	0.14742	0.1244	0.06952	0.04437	0.00806	0.00342	0.05801
12.935	0.1191	0.15352	0.12938	0.07233	0.04601	0.0083	0.00344	0.06092
12.9367	0.1248	0.15981	0.13449	0.07523	0.04768	0.00854	0.00346	0.06396
12.9383	0.13072	0.1663	0.13973	0.07822	0.04938	0.0088	0.00348	0.06714
12.94	0.13687	0.17297	0.1451	0.08129	0.05112	0.00906	0.0035	0.07047
12.9417	0.14326	0.17982	0.15059	0.08444	0.05289	0.00932	0.00352	0.07394
12.9433	0.1499	0.18685	0.1562	0.08767	0.05468	0.0096	0.00353	0.07757
12.945	0.15679	0.19405	0.16193	0.09098	0.0565	0.00988	0.00355	0.08135
12.9467	0.16393	0.20141	0.16776	0.09436	0.05834	0.01017	0.00357	0.08529
12.9483	0.17133	0.20893	0.17369	0.09781	0.06019	0.01046	0.00358	0.0894
12.95	0.17899	0.21661	0.17971	0.10132	0.06206	0.01076	0.0036	0.09368
12.9517	0.18692	0.22443	0.18582	0.10489	0.06394	0.01107	0.00361	0.09815
12.9533	0.19511	0.23239	0.192	0.10851	0.06582	0.01137	0.00363	0.1028
12.955	0.20357	0.24048	0.19824	0.11219	0.06769	0.01169	0.00364	0.10767
12.9567	0.21231	0.24867	0.20451	0.1159	0.06956	0.012	0.00366	0.11274
12.9583	0.22134	0.25696	0.2108	0.11966	0.07141	0.01232	0.00368	0.11804
12.96	0.23066	0.26531	0.21709	0.12344	0.07323	0.01263	0.0037	0.12357
12.9617	0.24028	0.2737	0.22335	0.12724	0.07503	0.01295	0.00372	0.12933
12.9633	0.25019	0.2821	0.22957	0.13104	0.07679	0.01326	0.00373	0.13533
12.965	0.2604	0.2905	0.23573	0.13484	0.07851	0.01357	0.00375	0.14158
12.9667	0.27089	0.29886	0.24181	0.13861	0.08019	0.01388	0.00376	0.14808
12.9683	0.28166	0.30715	0.24778	0.14236	0.08181	0.01418	0.00378	0.15483
12.97	0.29269	0.31536	0.25363	0.14606	0.08338	0.01448	0.00379	0.16183
12.9717	0.30396	0.32344	0.25933	0.1497	0.0849	0.01477	0.0038	0.1691
12.9733	0.31545	0.33138	0.26488	0.15328	0.08634	0.01506	0.00381	0.17662
12.975	0.32713	0.33915	0.27025	0.15677	0.08773	0.01533	0.00382	0.18441
12.9767	0.33899	0.34673	0.27544	0.16017	0.08904	0.0156	0.00383	0.19246
12.9783	0.35099	0.35409	0.28042	0.16347	0.09029	0.01586	0.00383	0.20078
12.98	0.36311	0.36122	0.2852	0.16667	0.09146	0.01611	0.00384	0.20935
12.9817	0.3753	0.3681	0.28976	0.16974	0.09256	0.01635	0.00384	0.21818
12.9833	0.38754	0.37471	0.29409	0.17268	0.09358	0.01658	0.00385	0.22727
12.985	0.39979	0.38105	0.29819	0.17549	0.09453	0.01679	0.00385	0.2366
12.9867	0.41201	0.3871	0.30204	0.17817	0.0954	0.017	0.00385	0.24619
12.9883	0.42419	0.39285	0.30566	0.1807	0.09618	0.01719	0.00384	0.25602
12.99	0.43628	0.39829	0.30902	0.18309	0.09689	0.01736	0.00384	0.26609
12.9917	0.44825	0.40341	0.31213	0.18532	0.09752	0.01752	0.00383	0.27637
12.9933	0.46007	0.4082	0.31498	0.18741	0.09806	0.01767	0.00382	0.28687
12.995	0.4717	0.41266	0.31757	0.18934	0.09851	0.0178	0.0038	0.29755
12.9967	0.48311	0.41678	0.31989	0.19111	0.09888	0.01792	0.00378	0.30839
12.9983	0.49428	0.42056	0.32193	0.19273	0.09916	0.01802	0.00376	0.31939
13	0.50516	0.42399	0.3237	0.19419	0.09935	0.01811	0.00374	0.3305
13.0017	0.51574	0.42706	0.32518	0.19548	0.09945	0.01818	0.00371	0.34173
13.0033	0.52598	0.42976	0.32637	0.1966	0.09945	0.01824	0.00368	0.35305
13.005	0.53587	0.4321	0.32726	0.19756	0.09936	0.01828	0.00365	0.36444
13.0067	0.54539	0.43405	0.32786	0.19834	0.09917	0.0183	0.00361	0.37587
13.0083	0.55451	0.43562	0.32815	0.19894	0.09888	0.01831	0.00357	0.38732
13.01	0.56322	0.4368	0.32814	0.19935	0.0985	0.0183	0.00354	0.39874
13.0117	0.5715	0.43759	0.32782	0.19959	0.09802	0.01827	0.0035	0.41011
13.0133	0.57933	0.43798	0.32719	0.19963	0.09744	0.01823	0.00346	0.42137
13.015	0.58669	0.43796	0.32624	0.19949	0.09675	0.01817	0.00342	0.4325
13.0167	0.59356	0.43754	0.32497	0.19915	0.09597	0.0181	0.00338	0.44345
13.0183	0.59993	0.43669	0.32338	0.19862	0.09508	0.01801	0.00334	0.45418
13.02	0.60578	0.43543	0.32146	0.1979	0.0941	0.0179	0.0033	0.46466
13.0217	0.6111	0.43374	0.31921	0.19697	0.09302	0.01778	0.00326	0.47486
13.0233	0.61587	0.43162	0.31663	0.19585	0.09183	0.01764	0.00322	0.48474
13.025	0.6201	0.42907	0.31372	0.19452	0.09055	0.01748	0.00318	0.49428
13.0267	0.62375	0.42608	0.31048	0.19299	0.08916	0.0173	0.00315	0.50345
13.0283	0.62683	0.42266	0.30691	0.19126	0.08768	0.01711	0.00311	0.51223
13.03	0.62931	0.4188	0.303	0.18932	0.0861	0.0169	0.00308	0.5206
13.0317	0.6312	0.41448	0.29877	0.18719	0.08443	0.01668	0.00305	0.52854
13.0333	0.63247	0.40973	0.2942	0.18485	0.08268	0.01644	0.00302	0.53605
13.035	0.63314	0.40452	0.28932	0.18231	0.08084	0.01619	0.00299	0.5431
13.0367	0.63317	0.39887	0.28412	0.17957	0.07891	0.01592	0.00296	0.54971
13.0383	0.63258	0.39278	0.27862	0.17663	0.07692	0.01564	0.00294	0.55585
13.04	0.63134	0.38627	0.27282	0.1735	0.07485	0.01534	0.00292	0.56154
13.0417	0.62945	0.37933	0.26674	0.17018	0.07271	0.01503	0.0029	0.56677
13.0433	0.62689	0.37199	0.26038	0.16668	0.07051	0.0147	0.00288	0.57155
13.045	0.62366	0.36425	0.25376	0.163	0.06826	0.01436	0.00286	0.57587
13.0467	0.61976	0.35611	0.24689	0.15916	0.06595	0.01401	0.00283	0.57974
13.0483	0.61519	0.34761	0.23978	0.15516	0.06361	0.01366	0.00282	0.58316
13.05	0.60993	0.33873	0.23245	0.15101	0.06123	0.01329	0.0028	0.58612
13.0517	0.60399	0.32952	0.22494	0.14673	0.05884	0.01291	0.00279	0.58863
13.0533	0.59736	0.31999	0.21725	0.14231	0.05643	0.01253	0.00278	0.59067
13.055	0.59002	0.31016	0.20943	0.13778	0.05401	0.01214	0.00277	0.59224
13.0567	0.58198	0.30008	0.20149	0.13314	0.0516	0.01175	0.00276	0.59333
13.0583	0.57322	0.28978	0.19348	0.12842	0.04921	0.01136	0.00275	0.59393
13.06	0.56374	0.27929	0.18541	0.12362	0.04684	0.01096	0.00275	0.59405
13.0617	0.55357	0.26866	0.17733	0.11877	0.04451	0.01057	0.00274	0.59368
13.0633	0.5427	0.25792	0.16926	0.11389	0.04222	0.01018	0.00274	0.59281
13.065	0.53117	0.24712	0.16123	0.10899	0.03998	0.0098	0.00274	0.59145
13.0667	0.51899	0.2363	0.15327	0.1041	0.0378	0.00942	0.00274	0.58959
13.0683	0.50621	0.22549	0.14542	0.09923	0.03569	0.00905	0.00274	0.58722
13.07	0.49287	0.21474	0.13769	0.09441	0.03365	0.00868	0.00274	0.58434
13.0717	0.47901	0.20409	0.13011	0.08964	0.03168	0.00832	0.00274	0.58095
13.0733	0.46467	0.19357	0.12271	0.08494	0.02981	0.00798	0.00274	0.57704
13.075	0.44991	0.18323	0.1155	0.08034	0.02802	0.00764	0.00274	0.57262
13.0767	0.43479	0.17308	0.10851	0.07585	0.02632	0.00732	0.00275	0.56767
13.0783	0.41935	0.16317	0.10175	0.07148	0.02471	0.00701	0.00275	0.5622
13.08	0.40366	0.15352	0.09524	0.06725	0.0232	0.00672	0.00276	0.55621
13.0817	0.38779	0.14415	0.08898	0.06316	0.02179	0.00645	0.00276	0.54969
13.0833	0.37179	0.13508	0.08299	0.05923	0.02049	0.00619	0.00276	0.54265
13.085	0.35572	0.12633	0.07727	0.05546	0.01929	0.00594	0.00276	0.53509
13.0867	0.33964	0.11792	0.07184	0.05186	0.0182	0.00572	0.00276	0.52701
13.0883	0.3236	0.10985	0.0667	0.04844	0.01722	0.00552	0.00276	0.51841
13.09	0.30766	0.10216	0.06185	0.04519	0.01636	0.00533	0.00277	0.5093
13.0917	0.29186	0.09483	0.05729	0.04213	0.0156	0.00517	0.00277	0.49969
13.0933	0.27626	0.08787	0.05302	0.03926	0.01496	0.00503	0.00277	0.4896
13.095	0.26092	0.0813	0.04905	0.03658	0.01443	0.00491	0.00277	0.47904
13.0967	0.24587	0.07511	0.04537	0.03409	0.01402	0.00482	0.00277	0.46804
13.0983	0.23117	0.0693	0.04197	0.03179	0.01373	0.00475	0.00276	0.45661
13.1	0.21686	0.06387	0.03885	0.02969	0.01356	0.00471	0.00277	0.44476
13.1017	0.20298	0.0588	0.03601	0.02777	0.0135	0.00469	0.00277	0.43252
13.1033	0.18955	0.0541	0.03344	0.02605	0.01357	0.0047	0.00277	0.41991
13.105	0.1766	0.04976	0.03114	0.02452	0.01376	0.00473	0.00277	0.40696
13.1067	0.16415	0.04577	0.02909	0.02317	0.01408	0.0048	0.00277	0.39371
13.1083	0.15222	0.04212	0.02729	0.02201	0.01452	0.00489	0.00278	0.3802
13.11	0.14084	0.03879	0.02572	0.02104	0.01508	0.00502	0.00278	0.36647
13.1117	0.13	0.03578	0.02439	0.02024	0.01577	0.00518	0.00279	0.35257
13.1133	0.11972	0.03308	0.02329	0.01963	0.01659	0.00537	0.00279	0.33856
13.115	0.11	0.03066	0.02239	0.01919	0.01753	0.00559	0.0028	0.32447
13.1167	0.10085	0.02852	0.02171	0.01893	0.0186	0.00584	0.00281	0.31037
13.1183	0.09225	0.02664	0.02123	0.01884	0.0198	0.00613	0.00282	0.2963
13.12	0.08421	0.02501	0.02093	0.01891	0.02111	0.00645	0.00283	0.28231
13.1217	0.0767	0.02361	0.02082	0.01916	0.02256	0.00681	0.00284	0.26844
13.1233	0.06973	0.02245	0.02089	0.01956	0.02413	0.00721	0.00285	0.25476
13.125	0.06326	0.02149	0.02112	0.02013	0.02582	0.00765	0.00286	0.24129
13.1267	0.05728	0.02073	0.02152	0.02086	0.02763	0.00813	0.00287	0.22809
13.1283	0.05178	0.02016	0.02206	0.02174	0.02956	0.00865	0.00288	0.21518
13.13	0.04672	0.01976	0.02276	0.02277	0.03161	0.00921	0.0029	0.2026
13.1317	0.0421	0.01953	0.02359	0.02395	0.03376	0.0098	0.00291	0.19039
13.1333	0.03787	0.01945	0.02455	0.02527	0.03602	0.01044	0.00293	0.17856
13.135	0.03402	0.01952	0.02564	0.02673	0.03838	0.01112	0.00294	0.16714
13.1367	0.03052	0.01972	0.02685	0.02833	0.04084	0.01184	0.00295	0.15614
13.1383	0.02735	0.02004	0.02817	0.03006	0.04338	0.0126	0.00296	0.14558
13.14	0.02447	0.02048	0.02959	0.03192	0.04601	0.01339	0.00297	0.13547
13.1417	0.02188	0.02103	0.0311	0.0339	0.04871	0.01423	0.00298	0.12582
13.1433	0.01954	0.02168	0.03271	0.03599	0.05149	0.0151	0.003	0.11664
13.145	0.01744	0.02242	0.0344	0.0382	0.05434	0.01601	0.00301	0.10793
13.1467	0.01555	0.02325	0.03617	0.0405	0.05724	0.01695	0.00302	0.09969
13.1483	0.01385	0.02416	0.03802	0.04289	0.06018	0.01792	0.00302	0.09192
13.15	0.01233	0.02514	0.03992	0.04538	0.06317	0.01891	0.00303	0.08461
13.1517	0.01098	0.02618	0.04189	0.04794	0.06619	0.01993	0.00304	0.07775
13.1533	0.00976	0.02729	0.0439	0.05059	0.06922	0.02097	0.00304	0.07134
13.155	0.00868	0.02845	0.04595	0.0533	0.07226	0.02203	0.00305	0.06536
13.1567	0.00772	0.02965	0.04803	0.05607	0.0753	0.0231	0.00305	0.0598
13.1583	0.00687	0.0309	0.05013	0.05889	0.07833	0.02419	0.00305	0.05465
13.16	0.00611	0.03217	0.05225	0.06176	0.08135	0.02528	0.00306	0.04988
13.1617	0.00544	0.03347	0.05437	0.06465	0.08434	0.02638	0.00306	0.04549
13.1633	0.00484	0.03479	0.0565	0.06757	0.08729	0.02748	0.00307	0.04145
13.165	0.00431	0.03613	0.05862	0.0705	0.09021	0.02858	0.00307	0.03774
13.1667	0.00384	0.03747	0.06072	0.07342	0.09308	0.02968	0.00308	0.03436
13.1683	0.00343	0.03882	0.06281	0.07634	0.0959	0.03077	0.00309	0.03127
13.17	0.00306	0.04017	0.06488	0.07925	0.09867	0.03185	0.0031	0.02845
13.1717	0.00273	0.04151	0.06691	0.08213	0.10138	0.03292	0.00311	0.0259
13.1733	0.00244	0.04284	0.06891	0.08498	0.10403	0.03398	0.00312	0.02359
13.175	0.00219	0.04416	0.07087	0.08779	0.10662	0.03503	0.00313	0.02151
13.1767	0.00196	0.04546	0.0728	0.09057	0.10914	0.03606	0.00314	0.01963
13.1783	0.00176	0.04674	0.07469	0.09329	0.1116	0.03707	0.00315	0.01794
13.18	0.00159	0.048	0.07653	0.09597	0.11398	0.03806	0.00316	0.01642
13.1817	0.00143	0.04924	0.07834	0.09858	0.1163	0.03903	0.00317	0.01506
13.1833	0.00129	0.05046	0.0801	0.10114	0.11854	0.03999	0.00318	0.01384
13.185	0.00117	0.05164	0.08181	0.10364	0.1207	0.04092	0.00319	0.01275
13.1867	0.00106	0.0528	0.08347	0.10607	0.12278	0.04182	0.0032	0.01177
13.1883	0.0009603	0.05394	0.08508	0.10843	0.12477	0.04271	0.00321	0.01091
13.19	0.0008728	0.05504	0.08664	0.11073	0.12668	0.04356	0.00323	0.01013
13.1917	0.0007957	0.05611	0.08815	0.11296	0.12849	0.04439	0.00324	0.00945
13.1933	0.0007269	0.05715	0.0896	0.11512	0.1302	0.04518	0.00325	0.00883
13.195	0.0006664	0.05816	0.09098	0.1172	0.13179	0.04594	0.00326	0.00829
13.1967	0.0006138	0.05914	0.09231	0.1192	0.13327	0.04666	0.00327	0.00781
13.1983	0.0005678	0.06008	0.09357	0.12112	0.13462	0.04735	0.00328	0.00738
13.2	0.0005285	0.06098	0.09476	0.12296	0.13585	0.048	0.0033	0.007
13.2017	0.0004948	0.06184	0.09587	0.1247	0.13693	0.0486	0.00331	0.00666
13.2033	0.0004647	0.06266	0.0969	0.12635	0.13786	0.04915	0.00332	0.00637
13.205	0.0004379	0.06343	0.09785	0.12789	0.13865	0.04966	0.00332	0.0061
13.2067	0.0004151	0.06414	0.0987	0.12933	0.13926	0.05012	0.00333	0.00587
13.2083	0.0003947	0.06481	0.09945	0.13064	0.13971	0.05052	0.00333	0.00566
13.21	0.0003765	0.06542	0.1001	0.13183	0.13998	0.05087	0.00333	0.00547
13.2117	0.0003619	0.06596	0.10065	0.13289	0.14007	0.05116	0.00333	0.00531
13.2133	0.0003504	0.06645	0.10108	0.13381	0.13996	0.05139	0.00333	0.00517
13.215	0.0003408	0.06686	0.10139	0.13458	0.13967	0.05156	0.00333	0.00504
13.2167	0.0003333	0.06721	0.10157	0.1352	0.13917	0.05165	0.00333	0.00492
13.2183	0.0003279	0.06748	0.10163	0.13566	0.13847	0.05168	0.00333	0.00482
13.22	0.0003233	0.06767	0.10156	0.13595	0.13756	0.05164	0.00333	0.00474
13.2217	0.0003205	0.06779	0.10134	0.13607	0.13645	0.05153	0.00332	0.00466
13.2233	0.0003188	0.06781	0.10099	0.136	0.13513	0.05134	0.00331	0.00459
13.225	0.0003176	0.06776	0.1005	0.13576	0.13359	0.05107	0.0033	0.00452
13.2267	0.0003176	0.06761	0.09987	0.13532	0.13186	0.05073	0.00329	0.00447
13.2283	0.000319	0.06737	0.09908	0.13469	0.12992	0.05031	0.00328	0.00442
13.23	0.00032	0.06704	0.09816	0.13386	0.12778	0.04981	0.00327	0.00438
13.2317	0.0003208	0.06661	0.09708	0.13284	0.12545	0.04924	0.00325	0.00434
13.2333	0.0003224	0.06609	0.09585	0.13162	0.12294	0.0486	0.00324	0.0043
13.235	0.0003232	0.06547	0.09448	0.13019	0.12024	0.04788	0.00322	0.00427
13.2367	0.0003232	0.06476	0.09297	0.12857	0.11738	0.04708	0.0032	0.00424
13.2383	0.0003233	0.06394	0.09132	0.12676	0.11436	0.04621	0.00318	0.00422
13.24	0.000324	0.06304	0.08954	0.12475	0.1112	0.04528	0.00317	0.0042
13.2417	0.0003236	0.06203	0.08763	0.12256	0.10789	0.04427	0.00315	0.00418
13.2433	0.000324	0.06094	0.0856	0.12018	0.10447	0.04321	0.00313	0.00416
13.245	0.0003239	0.05976	0.08346	0.11763	0.10094	0.04209	0.00311	0.00415
13.2467	0.0003225	0.0585	0.0812	0.11492	0.09732	0.04093	0.0031	0.00414
13.2483	0.0003201	0.05716	0.07885	0.11205	0.09363	0.03971	0.00308	0.00413
13.25	0.000317	0.05574	0.0764	0.10904	0.08989	0.03846	0.00307	0.00412
13.2517	0.0003122	0.05425	0.07389	0.10589	0.08611	0.03718	0.00306	0.00412
13.2533	0.000307	0.05269	0.07131	0.10263	0.08231	0.03587	0.00305	0.00411
13.255	0.0003013	0.05108	0.06867	0.09925	0.07851	0.03455	0.00304	0.00411
13.2567	0.0002953	0.04942	0.066	0.09579	0.07472	0.03321	0.00303	0.00411
13.2583	0.0002893	0.04773	0.06331	0.09225	0.07097	0.03186	0.00302	0.00411
13.26	0.0002838	0.046	0.0606	0.08865	0.06728	0.03051	0.00302	0.00412
13.2617	0.0002775	0.04424	0.05789	0.08502	0.06364	0.02917	0.00302	0.00412
13.2633	0.000271	0.04247	0.05519	0.08136	0.06009	0.02784	0.00302	0.00413
13.265	0.0002638	0.04069	0.05251	0.0777	0.05662	0.02653	0.00302	0.00414
13.2667	0.0002561	0.03892	0.04987	0.07404	0.05326	0.02524	0.00302	0.00415
13.2683	0.0002481	0.03715	0.04728	0.07041	0.05001	0.02397	0.00303	0.00417
13.27	0.0002408	0.0354	0.04473	0.06683	0.04687	0.02274	0.00305	0.00418
13.2717	0.0002343	0.03367	0.04226	0.0633	0.04386	0.02154	0.00306	0.0042
13.2733	0.0002288	0.03198	0.03985	0.05984	0.04098	0.02038	0.00308	0.00422
13.275	0.0002238	0.03032	0.03751	0.05647	0.03823	0.01926	0.00309	0.00424
13.2767	0.0002201	0.0287	0.03526	0.05319	0.03562	0.01818	0.00311	0.00427
13.2783	0.0002176	0.02713	0.0331	0.05001	0.03314	0.01714	0.00312	0.00429
13.28	0.0002152	0.02561	0.03103	0.04694	0.0308	0.01616	0.00314	0.00432
13.2817	0.0002149	0.02414	0.02905	0.04399	0.0286	0.01522	0.00315	0.00435
13.2833	0.0002169	0.02273	0.02717	0.04115	0.02653	0.01433	0.00317	0.00437
13.285	0.0002202	0.02138	0.02538	0.03845	0.02459	0.0135	0.00319	0.0044
13.2867	0.0002246	0.02009	0.0237	0.03588	0.02279	0.01271	0.00321	0.00443
13.2883	0.0002311	0.01887	0.02211	0.03343	0.02111	0.01197	0.00323	0.00446
13.29	0.000238	0.0177	0.02062	0.03112	0.01956	0.01128	0.00326	0.0045
13.2917	0.0002453	0.0166	0.01923	0.02894	0.01812	0.01064	0.00328	0.00453
13.2933	0.0002539	0.01557	0.01792	0.0269	0.0168	0.01005	0.0033	0.00456
13.295	0.0002641	0.0146	0.01672	0.02498	0.01559	0.0095	0.00332	0.00459
13.2967	0.0002758	0.01369	0.01559	0.02319	0.01447	0.00899	0.00334	0.00463
13.2983	0.0002892	0.01284	0.01455	0.02152	0.01346	0.00853	0.00337	0.00466
13.3	0.0003041	0.01205	0.01359	0.01998	0.01253	0.0081	0.00339	0.00469
13.3017	0.0003206	0.01132	0.01271	0.01855	0.01169	0.00772	0.00341	0.00472
13.3033	0.0003382	0.01064	0.0119	0.01723	0.01093	0.00736	0.00343	0.00475
13.305	0.0003557	0.01002	0.01116	0.01601	0.01023	0.00705	0.00345	0.00478
13.3067	0.0003738	0.00944	0.01049	0.0149	0.00961	0.00676	0.00348	0.00481
13.3083	0.000392	0.00892	0.00988	0.01388	0.00904	0.0065	0.0035	0.00483
13.31	0.0004094	0.00844	0.00932	0.01295	0.00853	0.00628	0.00352	0.00486
13.3117	0.0004252	0.008	0.00881	0.0121	0.00808	0.00607	0.00354	0.00489
13.3133	0.0004402	0.00759	0.00835	0.01133	0.00767	0.00589	0.00356	0.00491
13.315	0.0004539	0.00723	0.00794	0.01063	0.0073	0.00572	0.00359	0.00494
13.3167	0.0004662	0.0069	0.00757	0.01	0.00697	0.00558	0.00361	0.00496
13.3183	0.0004774	0.0066	0.00723	0.00943	0.00668	0.00545	0.00363	0.00499
13.32	0.000489	0.00632	0.00692	0.00891	0.00641	0.00534	0.00366	0.00501
13.3217	0.0005001	0.00608	0.00665	0.00845	0.00617	0.00524	0.00369	0.00503
13.3233	0.0005103	0.00585	0.0064	0.00803	0.00595	0.00515	0.00371	0.00505
13.325	0.0005188	0.00565	0.00617	0.00765	0.00575	0.00507	0.00373	0.00507
13.3267	0.0005256	0.00547	0.00596	0.00731	0.00557	0.005	0.00376	0.00508
13.3283	0.0005292	0.0053	0.00578	0.00701	0.00541	0.00494	0.00378	0.0051
13.33	0.0005305	0.00515	0.00561	0.00673	0.00526	0.00489	0.0038	0.00512
13.3317	0.0005299	0.00501	0.00545	0.00648	0.00512	0.00485	0.00382	0.00513
13.3333	0.0005284	0.00488	0.00531	0.00625	0.00499	0.00481	0.00384	0.00514
13.335	0.0005257	0.00476	0.00518	0.00605	0.00488	0.00477	0.00386	0.00515
13.3367	0.0005215	0.00465	0.00506	0.00586	0.00477	0.00473	0.00388	0.00516
13.3383	0.0005152	0.00455	0.00495	0.00569	0.00467	0.0047	0.00391	0.00516
13.34	0.0005077	0.00446	0.00484	0.00553	0.00458	0.00467	0.00392	0.00517
13.3417	0.0004979	0.00437	0.00474	0.00538	0.00449	0.00464	0.00394	0.00518
13.3433	0.0004863	0.00428	0.00465	0.00525	0.00441	0.00461	0.00395	0.00519
13.345	0.0004733	0.00421	0.00456	0.00512	0.00433	0.00459	0.00396	0.00519
13.3467	0.0004598	0.00413	0.00448	0.00501	0.00425	0.00456	0.00397	0.00519
13.3483	0.0004436	0.00406	0.0044	0.0049	0.00417	0.00454	0.00398	0.00519
13.35	0.0004264	0.004	0.00433	0.0048	0.00411	0.00451	0.00399	0.00519
13.3517	0.0004075	0.00393	0.00426	0.0047	0.00404	0.00449	0.004	0.00518
13.3533	0.0003879	0.00387	0.0042	0.0046	0.00397	0.00446	0.00401	0.00517
13.355	0.0003665	0.00381	0.00414	0.00452	0.00391	0.00443	0.00401	0.00516
13.3567	0.0003449	0.00376	0.00408	0.00443	0.00385	0.0044	0.00402	0.00515
13.3583	0.0003221	0.00371	0.00402	0.00435	0.00379	0.00437	0.00402	0.00514
13.36	0.0002996	0.00365	0.00397	0.00428	0.00374	0.00434	0.00402	0.00512
13.3617	0.000276	0.0036	0.00392	0.0042	0.00368	0.00431	0.00402	0.00511
13.3633	0.0002529	0.00355	0.00387	0.00413	0.00363	0.00428	0.00402	0.00509
13.365	0.000229	0.0035	0.00382	0.00407	0.00358	0.00424	0.00401	0.00507
13.3667	0.0002052	0.00345	0.00378	0.004	0.00353	0.0042	0.00401	0.00504
13.3683	0.0001798	0.00341	0.00374	0.00393	0.00348	0.00417	0.004	0.00502
13.37	0.0001542	0.00337	0.0037	0.00387	0.00344	0.00413	0.00399	0.00499
13.3717	0.0001276	0.00332	0.00366	0.00381	0.0034	0.00409	0.00398	0.00495
13.3733	0.0001015	0.00328	0.00362	0.00375	0.00336	0.00404	0.00397	0.00492
13.375	7.49e-05	0.00325	0.00359	0.0037	0.00332	0.004	0.00396	0.00488
13.3767	4.82e-05	0.00321	0.00356	0.00364	0.00328	0.00396	0.00395	0.00484
13.3783	2.07e-05	0.00317	0.00353	0.00359	0.00324	0.00392	0.00394	0.0048
13.38	-8.4e-06	0.00314	0.0035	0.00354	0.00321	0.00389	0.00393	0.00476
13.3817	-3.98e-05	0.0031	0.00347	0.0035	0.00317	0.00385	0.00392	0.00472
13.3833	-7.31e-05	0.00307	0.00345	0.00345	0.00314	0.00381	0.0039	0.00467
13.385	-0.0001074	0.00304	0.00342	0.00341	0.00311	0.00377	0.00389	0.00463
13.3867	-0.0001434	0.00301	0.0034	0.00337	0.00309	0.00373	0.00388	0.00458
13.3883	-0.0001796	0.00298	0.00338	0.00333	0.00306	0.00369	0.00387	0.00453
13.39	-0.0002168	0.00295	0.00336	0.0033	0.00304	0.00365	0.00386	0.00448
13.3917	-0.000254	0.00293	0.00334	0.00326	0.00301	0.00361	0.00386	0.00443
13.3933	-0.0002927	0.00291	0.00332	0.00323	0.00299	0.00358	0.00385	0.00438
13.395	-0.0003311	0.00288	0.00331	0.0032	0.00297	0.00355	0.00385	0.00433
13.3967	-0.0003709	0.00286	0.00329	0.00316	0.00295	0.00352	0.00384	0.00428
13.3983	-0.00041	0.00284	0.00328	0.00313	0.00293	0.00349	0.00384	0.00423
13.4	-0.0004499	0.00282	0.00327	0.0031	0.00291	0.00346	0.00384	0.00418
13.4017	-0.0004896	0.0028	0.00325	0.00308	0.00289	0.00343	0.00384	0.00413
13.4033	-0.0005293	0.00279	0.00325	0.00305	0.00287	0.00341	0.00384	0.00408
13.405	-0.0005672	0.00277	0.00324	0.00303	0.00285	0.00338	0.00384	0.00403
13.4067	-0.0006046	0.00276	0.00323	0.00301	0.00284	0.00336	0.00384	0.00398
13.4083	-0.0006408	0.00274	0.00322	0.00299	0.00282	0.00333	0.00385	0.00394
13.41	-0.0006754	0.00273	0.00322	0.00297	0.00281	0.00331	0.00385	0.00389
13.4117	-0.0007083	0.00272	0.00321	0.00295	0.0028	0.00329	0.00386	0.00385
13.4133	-0.0007403	0.00271	0.00321	0.00293	0.00279	0.00327	0.00387	0.00381
13.415	-0.0007707	0.0027	0.00321	0.00292	0.00278	0.00326	0.00388	0.00378
13.4167	-0.0007985	0.00268	0.0032	0.0029	0.00277	0.00324	0.00389	0.00374
13.4183	-0.0008239	0.00268	0.0032	0.00289	0.00276	0.00323	0.0039	0.00371
13.42	-0.0008468	0.00267	0.0032	0.00287	0.00276	0.00322	0.00392	0.00367
13.4217	-0.0008659	0.00266	0.0032	0.00286	0.00276	0.00321	0.00393	0.00364
13.4233	-0.0008823	0.00265	0.0032	0.00285	0.00275	0.0032	0.00394	0.00362
13.425	-0.0008962	0.00265	0.00321	0.00284	0.00275	0.00319	0.00395	0.00359
13.4267	-0.0009076	0.00264	0.00321	0.00283	0.00275	0.00318	0.00397	0.00357
13.4283	-0.0009167	0.00264	0.00322	0.00283	0.00275	0.00318	0.00399	0.00355
13.43	-0.0009237	0.00264	0.00323	0.00282	0.00276	0.00318	0.00401	0.00353
13.4317	-0.0009291	0.00263	0.00323	0.00281	0.00276	0.00317	0.00402	0.00351
13.4333	-0.0009334	0.00263	0.00324	0.00281	0.00277	0.00318	0.00404	0.0035
13.435	-0.0009365	0.00263	0.00325	0.00281	0.00277	0.00318	0.00406	0.00348
13.4367	-0.0009369	0.00263	0.00325	0.00281	0.00278	0.00318	0.00408	0.00347
13.4383	-0.0009371	0.00263	0.00326	0.0028	0.00279	0.00319	0.0041	0.00346
13.44	-0.0009342	0.00264	0.00327	0.00281	0.0028	0.00319	0.00412	0.00345
13.4417	-0.0009283	0.00264	0.00328	0.00281	0.00282	0.0032	0.00415	0.00345
13.4433	-0.0009195	0.00265	0.0033	0.00282	0.00283	0.00321	0.00417	0.00344
13.445	-0.0009099	0.00266	0.00331	0.00283	0.00285	0.00322	0.0042	0.00344
13.4467	-0.0008978	0.00267	0.00332	0.00283	0.00287	0.00324	0.00423	0.00343
13.4483	-0.0008854	0.00267	0.00333	0.00284	0.00289	0.00325	0.00426	0.00343
13.45	-0.0008732	0.00268	0.00335	0.00286	0.00291	0.00326	0.00429	0.00342
13.4517	-0.000861	0.00269	0.00336	0.00287	0.00293	0.00328	0.00432	0.00342
13.4533	-0.000849	0.00271	0.00338	0.00288	0.00295	0.0033	0.00436	0.00342
13.455	-0.0008369	0.00272	0.00339	0.0029	0.00297	0.00332	0.0044	0.00342
13.4567	-0.0008242	0.00274	0.00341	0.00291	0.003	0.00334	0.00443	0.00342
13.4583	-0.0008104	0.00275	0.00342	0.00293	0.00302	0.00336	0.00447	0.00341
13.46	-0.0007959	0.00277	0.00344	0.00295	0.00305	0.00338	0.00451	0.00341
13.4617	-0.0007801	0.00279	0.00345	0.00297	0.00307	0.00341	0.00455	0.00341
13.4633	-0.0007625	0.00281	0.00347	0.003	0.0031	0.00343	0.00458	0.00342
13.465	-0.0007442	0.00283	0.00348	0.00302	0.00313	0.00346	0.00462	0.00342
13.4667	-0.0007252	0.00285	0.0035	0.00304	0.00316	0.00349	0.00466	0.00342
13.4683	-0.0007045	0.00287	0.00351	0.00306	0.00319	0.00351	0.0047	0.00342
13.47	-0.0006824	0.0029	0.00352	0.00309	0.00322	0.00354	0.00474	0.00342
13.4717	-0.0006603	0.00292	0.00354	0.00311	0.00325	0.00357	0.00478	0.00342
13.4733	-0.0006361	0.00294	0.00355	0.00313	0.00328	0.0036	0.00482	0.00343
13.475	-0.0006108	0.00296	0.00356	0.00316	0.00331	0.00363	0.00486	0.00343
13.4767	-0.000585	0.00299	0.00357	0.00319	0.00334	0.00366	0.0049	0.00343
13.4783	-0.0005589	0.00301	0.00358	0.00322	0.00337	0.00369	0.00494	0.00343
13.48	-0.0005318	0.00304	0.00359	0.00325	0.0034	0.00373	0.00498	0.00344
13.4817	-0.0005057	0.00306	0.0036	0.00328	0.00344	0.00376	0.00502	0.00344
13.4833	-0.0004791	0.00309	0.0036	0.00331	0.00348	0.0038	0.00506	0.00344
13.485	-0.000453	0.00311	0.00361	0.00334	0.00352	0.00384	0.0051	0.00344
13.4867	-0.0004274	0.00314	0.00362	0.00337	0.00357	0.00389	0.00514	0.00344
13.4883	-0.0004017	0.00316	0.00363	0.0034	0.00362	0.00394	0.00519	0.00344
13.49	-0.0003753	0.00319	0.00364	0.00343	0.00368	0.00399	0.00524	0.00345
13.4917	-0.0003495	0.00321	0.00366	0.00346	0.00375	0.00405	0.00529	0.00345
13.4933	-0.0003229	0.00324	0.00367	0.0035	0.00383	0.00411	0.00534	0.00345
13.495	-0.0002952	0.00326	0.00369	0.00354	0.00392	0.00419	0.0054	0.00345
13.4967	-0.0002681	0.00329	0.00371	0.00358	0.00402	0.00427	0.00547	0.00345
13.4983	-0.0002418	0.00332	0.00374	0.00362	0.00414	0.00437	0.00555	0.00345
13.5	-0.000216	0.00334	0.00377	0.00368	0.00429	0.00449	0.00563	0.00346
13.5017	-0.0001921	0.00337	0.00381	0.00373	0.00446	0.00462	0.00573	0.00346
13.5033	-0.0001703	0.0034	0.00386	0.0038	0.00466	0.00478	0.00584	0.00346
13.505	-0.0001496	0.00344	0.00392	0.00387	0.00489	0.00496	0.00597	0.00346
13.5067	-0.000131	0.00347	0.00398	0.00396	0.00515	0.00518	0.00613	0.00346
13.5083	-0.000114	0.00351	0.00406	0.00407	0.00547	0.00543	0.00632	0.00347
13.51	-9.86e-05	0.00356	0.00416	0.00419	0.00583	0.00572	0.00654	0.00347
13.5117	-8.46e-05	0.00361	0.00427	0.00432	0.00625	0.00606	0.0068	0.00347
13.5133	-7.23e-05	0.00367	0.0044	0.00449	0.00674	0.00646	0.00711	0.00347
13.515	-6.06e-05	0.00374	0.00455	0.00468	0.0073	0.00693	0.00747	0.00347
13.5167	-4.99e-05	0.00382	0.00474	0.0049	0.00795	0.00747	0.00789	0.00347
13.5183	-4.01e-05	0.00392	0.00495	0.00516	0.00869	0.0081	0.00838	0.00346
13.52	-3.11e-05	0.00403	0.0052	0.00546	0.00953	0.00882	0.00895	0.00346
13.5217	-2.33e-05	0.00415	0.00549	0.00581	0.01049	0.00966	0.00962	0.00346
13.5233	-1.61e-05	0.00429	0.00582	0.00621	0.01158	0.01062	0.01038	0.00346
13.525	-1e-05	0.00446	0.0062	0.00667	0.0128	0.01171	0.01127	0.00346
13.5267	-5.6e-06	0.00465	0.00664	0.0072	0.01418	0.01296	0.01229	0.00345
13.5283	-3.2e-06	0.00486	0.00713	0.00781	0.01572	0.01438	0.01345	0.00345
13.53	-3.3e-06	0.00511	0.00769	0.0085	0.01743	0.01599	0.01478	0.00345
13.5317	-6.2e-06	0.00538	0.00831	0.00929	0.01933	0.01781	0.01628	0.00345
13.5333	-1.12e-05	0.0057	0.00901	0.01017	0.02144	0.01985	0.01797	0.00344
13.535	-1.82e-05	0.00605	0.0098	0.01117	0.02376	0.02214	0.01987	0.00344
13.5367	-2.64e-05	0.00645	0.01067	0.01229	0.02631	0.02469	0.022	0.00343
13.5383	-3.49e-05	0.0069	0.01164	0.01354	0.02909	0.02753	0.02438	0.00343
13.54	-4.41e-05	0.0074	0.0127	0.01493	0.03212	0.03068	0.02702	0.00342
13.5417	-5.39e-05	0.00795	0.01388	0.01647	0.0354	0.03415	0.02995	0.00342
13.5433	-6.39e-05	0.00857	0.01516	0.01816	0.03895	0.03796	0.03317	0.00341
13.545	-7.43e-05	0.00924	0.01657	0.02003	0.04277	0.04214	0.03672	0.00341
13.5467	-8.5e-05	0.00999	0.01809	0.02207	0.04685	0.04669	0.04059	0.0034
13.5483	-9.7e-05	0.01079	0.01973	0.0243	0.05121	0.05162	0.0448	0.0034
13.55	-0.0001103	0.01168	0.0215	0.02672	0.05584	0.05696	0.04938	0.0034
13.5517	-0.0001241	0.01263	0.0234	0.02934	0.06075	0.06271	0.05432	0.00339
13.5533	-0.0001386	0.01366	0.02543	0.03216	0.06591	0.06887	0.05964	0.00339
13.555	-0.0001539	0.01477	0.02759	0.03519	0.07134	0.07545	0.06535	0.00339
13.5567	-0.0001674	0.01595	0.02987	0.03842	0.07701	0.08246	0.07144	0.00338
13.5583	-0.0001798	0.01721	0.03227	0.04187	0.08292	0.08988	0.07793	0.00338
13.56	-0.000192	0.01855	0.0348	0.04553	0.08905	0.09772	0.0848	0.00338
13.5617	-0.0002028	0.01997	0.03744	0.04939	0.09538	0.10596	0.09205	0.00337
13.5633	-0.0002129	0.02146	0.0402	0.05345	0.1019	0.11461	0.09967	0.00337
13.565	-0.000225	0.02302	0.04307	0.0577	0.1086	0.12364	0.10766	0.00337
13.5667	-0.000237	0.02465	0.04603	0.06214	0.11545	0.13305	0.11599	0.00336
13.5683	-0.0002493	0.02635	0.04908	0.06675	0.12244	0.1428	0.12464	0.00336
13.57	-0.0002626	0.02811	0.05222	0.07152	0.12956	0.15289	0.13359	0.00335
13.5717	-0.0002766	0.02992	0.05543	0.07644	0.13677	0.16329	0.14283	0.00335
13.5733	-0.0002891	0.03179	0.0587	0.08149	0.14406	0.17397	0.15231	0.00335
13.575	-0.0003015	0.03371	0.06203	0.08668	0.15142	0.18491	0.16202	0.00335
13.5767	-0.0003139	0.03567	0.06541	0.09197	0.15881	0.19607	0.17193	0.00334
13.5783	-0.0003265	0.03767	0.06883	0.09736	0.16623	0.20742	0.18201	0.00334
13.58	-0.0003384	0.0397	0.07228	0.10283	0.17365	0.21894	0.19223	0.00334
13.5817	-0.0003525	0.04175	0.07574	0.10836	0.18106	0.2306	0.20257	0.00334
13.5833	-0.0003673	0.04383	0.07922	0.11395	0.18844	0.24235	0.213	0.00334
13.585	-0.0003836	0.04592	0.0827	0.11957	0.19577	0.25418	0.22349	0.00334
13.5867	-0.0003999	0.04802	0.08617	0.1252	0.20305	0.26605	0.23401	0.00334
13.5883	-0.0004169	0.05012	0.08962	0.13085	0.21026	0.27794	0.24454	0.00334
13.59	-0.0004321	0.05222	0.09306	0.13648	0.21739	0.28981	0.25505	0.00334
13.5917	-0.0004475	0.05432	0.09646	0.1421	0.22443	0.30164	0.26552	0.00334
13.5933	-0.0004618	0.0564	0.09984	0.14768	0.23137	0.31341	0.27592	0.00334
13.595	-0.0004765	0.05847	0.10317	0.15322	0.23819	0.32508	0.28624	0.00334
13.5967	-0.0004917	0.06053	0.10646	0.1587	0.24489	0.33664	0.29645	0.00334
13.5983	-0.0005089	0.06256	0.1097	0.16413	0.25146	0.34806	0.30655	0.00334
13.6	-0.0005265	0.06457	0.11288	0.16949	0.25789	0.35931	0.31651	0.00334
13.6017	-0.0005459	0.06654	0.11601	0.17477	0.26416	0.37038	0.32633	0.00334
13.6033	-0.0005655	0.06849	0.11907	0.17996	0.27027	0.38124	0.33599	0.00334
13.605	-0.0005852	0.0704	0.12207	0.18506	0.27621	0.39188	0.34547	0.00334
13.6067	-0.0006042	0.07228	0.12499	0.19007	0.28196	0.40228	0.35475	0.00334
13.6083	-0.0006227	0.07411	0.12784	0.19496	0.28751	0.41243	0.36384	0.00334
13.61	-0.0006406	0.0759	0.13061	0.19974	0.29285	0.4223	0.37271	0.00334
13.6117	-0.0006574	0.07765	0.13329	0.2044	0.29797	0.43189	0.38134	0.00334
13.6133	-0.0006742	0.07935	0.13588	0.20894	0.30286	0.44116	0.38973	0.00334
13.615	-0.0006909	0.081	0.13838	0.21333	0.3075	0.45011	0.39786	0.00334
13.6167	-0.0007067	0.0826	0.14078	0.21758	0.31187	0.45872	0.40571	0.00334
13.6183	-0.0007214	0.08414	0.14308	0.22168	0.31596	0.46695	0.41325	0.00334
13.62	-0.0007371	0.08563	0.14526	0.22561	0.31976	0.47479	0.42048	0.00334
13.6217	-0.0007515	0.08705	0.14733	0.22938	0.32324	0.4822	0.42736	0.00334
13.6233	-0.0007653	0.08841	0.14927	0.23296	0.32638	0.48916	0.43388	0.00334
13.625	-0.0007794	0.08971	0.15108	0.23635	0.32917	0.49564	0.44	0.00334
13.6267	-0.000793	0.09093	0.15275	0.23954	0.33158	0.50161	0.44572	0.00334
13.6283	-0.0008046	0.09208	0.15428	0.24251	0.33359	0.50703	0.451	0.00334
13.63	-0.0008171	0.09314	0.15564	0.24526	0.33517	0.51188	0.45583	0.00334
13.6317	-0.000829	0.09412	0.15684	0.24776	0.33632	0.51611	0.46017	0.00333
13.6333	-0.0008405	0.09501	0.15786	0.25001	0.337	0.5197	0.46399	0.00333
13.635	-0.0008518	0.0958	0.15869	0.25198	0.33721	0.5226	0.46728	0.00333
13.6367	-0.0008639	0.09649	0.15932	0.25366	0.33691	0.52479	0.46999	0.00333
13.6383	-0.0008748	0.09707	0.15974	0.25504	0.3361	0.52623	0.4721	0.00333
13.64	-0.0008859	0.09753	0.15995	0.2561	0.33477	0.52689	0.47358	0.00333
13.6417	-0.0008956	0.09788	0.15992	0.25683	0.3329	0.52675	0.47441	0.00333
13.6433	-0.0009047	0.09809	0.15967	0.2572	0.33048	0.52578	0.47456	0.00333
13.645	-0.0009126	0.09818	0.15917	0.25721	0.32752	0.52397	0.47401	0.00333
13.6467	-0.0009189	0.09812	0.15843	0.25684	0.32401	0.52129	0.47273	0.00333
13.6483	-0.0009234	0.09792	0.15744	0.25608	0.31997	0.51774	0.47071	0.00333
13.65	-0.0009278	0.09757	0.15619	0.25493	0.31538	0.51332	0.46793	0.00333
13.6517	-0.0009321	0.09707	0.15469	0.25337	0.31028	0.50804	0.46439	0.00333
13.6533	-0.000936	0.09643	0.15294	0.2514	0.30468	0.50189	0.46008	0.00333
13.655	-0.0009406	0.09562	0.15094	0.24902	0.29859	0.4949	0.455	0.00333
13.6567	-0.0009454	0.09467	0.14869	0.24624	0.29205	0.48708	0.44916	0.00333
13.6583	-0.0009511	0.09357	0.14621	0.24305	0.28509	0.47846	0.44257	0.00333
13.66	-0.0009569	0.09231	0.14349	0.23946	0.27772	0.46908	0.43525	0.00333
13.6617	-0.0009638	0.09091	0.14056	0.23548	0.27	0.45895	0.42722	0.00333
13.6633	-0.0009705	0.08936	0.13742	0.23113	0.26194	0.44814	0.41852	0.00333
13.665	-0.0009776	0.08768	0.13409	0.22642	0.25359	0.43667	0.40917	0.00333
13.6667	-0.000983	0.08587	0.13058	0.22138	0.24499	0.4246	0.39922	0.00334
13.6683	-0.0009874	0.08393	0.1269	0.21601	0.23617	0.41199	0.38871	0.00334
13.67	-0.0009907	0.08188	0.12306	0.21036	0.22717	0.39889	0.3777	0.00334
13.6717	-0.0009938	0.07972	0.1191	0.20444	0.21803	0.38537	0.36623	0.00334
13.6733	-0.0009981	0.07746	0.11502	0.19827	0.2088	0.37148	0.35437	0.00334
13.675	-0.001	0.07512	0.11085	0.19189	0.19951	0.3573	0.34217	0.00334
13.6767	-0.00101	0.07269	0.1066	0.18533	0.19022	0.34289	0.32968	0.00334
13.6783	-0.00102	0.0702	0.10229	0.17861	0.18095	0.32832	0.31696	0.00334
13.68	-0.00103	0.06765	0.09794	0.17176	0.17174	0.31365	0.30408	0.00334
13.6817	-0.00104	0.06506	0.09358	0.16481	0.16264	0.29895	0.29108	0.00334
13.6833	-0.00105	0.06244	0.08921	0.15781	0.15368	0.28428	0.27801	0.00334
13.685	-0.00106	0.05979	0.08486	0.15076	0.14488	0.26972	0.26495	0.00334
13.6867	-0.00107	0.05714	0.08055	0.14372	0.13629	0.25531	0.25194	0.00334
13.6883	-0.00108	0.0545	0.0763	0.1367	0.12792	0.24111	0.23904	0.00334
13.69	-0.0011	0.05186	0.07211	0.12974	0.11981	0.22719	0.2263	0.00334
13.6917	-0.00111	0.04925	0.068	0.12287	0.11196	0.21358	0.21376	0.00334
13.6933	-0.00112	0.04667	0.064	0.1161	0.10441	0.20034	0.20147	0.00334
13.695	-0.00113	0.04414	0.0601	0.10946	0.09715	0.1875	0.18947	0.00334
13.6967	-0.00114	0.04166	0.05632	0.10298	0.09022	0.17509	0.1778	0.00334
13.6983	-0.00115	0.03924	0.05268	0.09667	0.08361	0.16316	0.16649	0.00334
13.7	-0.00116	0.03689	0.04917	0.09056	0.07733	0.15172	0.15557	0.00334
13.7017	-0.00118	0.03461	0.0458	0.08465	0.07139	0.14079	0.14505	0.00333
13.7033	-0.00119	0.03241	0.04259	0.07896	0.06578	0.13039	0.13497	0.00333
13.705	-0.0012	0.0303	0.03953	0.0735	0.06051	0.12053	0.12533	0.00333
13.7067	-0.00122	0.02828	0.03663	0.06829	0.05557	0.11119	0.11615	0.00333
13.7083	-0.00123	0.02635	0.03388	0.06332	0.05096	0.10239	0.10743	0.00333
13.71	-0.00124	0.02451	0.0313	0.0586	0.04666	0.09412	0.09919	0.00333
13.7117	-0.00126	0.02277	0.02887	0.05414	0.04267	0.08636	0.09141	0.00334
13.7133	-0.00127	0.02113	0.0266	0.04993	0.03897	0.07911	0.0841	0.00334
13.715	-0.00128	0.01958	0.02448	0.04597	0.03554	0.07235	0.07725	0.00334
13.7167	-0.00129	0.01813	0.0225	0.04227	0.03239	0.06606	0.07085	0.00334
13.7183	-0.00131	0.01676	0.02066	0.03881	0.02948	0.06024	0.0649	0.00334
13.72	-0.00131	0.01549	0.01896	0.03558	0.02682	0.05485	0.05937	0.00334
13.7217	-0.00132	0.01431	0.01739	0.03259	0.02438	0.04989	0.05425	0.00334
13.7233	-0.00133	0.01321	0.01594	0.02981	0.02216	0.04532	0.04953	0.00334
13.725	-0.00134	0.01219	0.01461	0.02725	0.02013	0.04113	0.04519	0.00334
13.7267	-0.00135	0.01125	0.01339	0.02488	0.01828	0.0373	0.0412	0.00334
13.7283	-0.00136	0.01038	0.01226	0.02271	0.01661	0.0338	0.03754	0.00334
13.73	-0.00137	0.00958	0.01124	0.02071	0.01509	0.03061	0.0342	0.00334
13.7317	-0.00138	0.00885	0.0103	0.01888	0.01372	0.02772	0.03115	0.00334
13.7333	-0.00139	0.00818	0.00946	0.01722	0.01249	0.0251	0.02838	0.00334
13.735	-0.0014	0.00756	0.00869	0.01569	0.01138	0.02273	0.02587	0.00334
13.7367	-0.00141	0.007	0.00799	0.01431	0.01038	0.02058	0.02359	0.00334
13.7383	-0.00142	0.00649	0.00736	0.01305	0.00948	0.01866	0.02153	0.00334
13.74	-0.00142	0.00603	0.00679	0.01191	0.00868	0.01692	0.01968	0.00334
13.7417	-0.00143	0.00561	0.00628	0.01088	0.00797	0.01536	0.01801	0.00334
13.7433	-0.00144	0.00523	0.00583	0.00996	0.00733	0.01397	0.01651	0.00334
13.745	-0.00145	0.00489	0.00541	0.00912	0.00676	0.01272	0.01516	0.00334
13.7467	-0.00146	0.00458	0.00504	0.00837	0.00625	0.01161	0.01396	0.00334
13.7483	-0.00146	0.0043	0.00471	0.0077	0.0058	0.01062	0.01288	0.00334
13.75	-0.00147	0.00405	0.00441	0.00709	0.00539	0.00974	0.01192	0.00334
13.7517	-0.00148	0.00383	0.00415	0.00655	0.00504	0.00896	0.01106	0.00334
13.7533	-0.00148	0.00363	0.00391	0.00607	0.00472	0.00826	0.0103	0.00334
13.755	-0.00149	0.00345	0.00371	0.00564	0.00445	0.00764	0.00962	0.00334
13.7567	-0.0015	0.00329	0.00352	0.00525	0.0042	0.0071	0.00903	0.00334
13.7583	-0.00151	0.00314	0.00335	0.0049	0.00398	0.00661	0.0085	0.00334
13.76	-0.00152	0.00301	0.00321	0.0046	0.00379	0.00618	0.00803	0.00333
13.7617	-0.00154	0.0029	0.00308	0.00433	0.00362	0.00581	0.00761	0.00333
13.7633	-0.00155	0.0028	0.00296	0.00408	0.00346	0.00547	0.00725	0.00333
13.765	-0.00156	0.00271	0.00286	0.00387	0.00333	0.00518	0.00693	0.00333
13.7667	-0.00156	0.00262	0.00277	0.00369	0.00321	0.00491	0.00665	0.00332
13.7683	-0.00157	0.00255	0.00269	0.00352	0.00311	0.00468	0.00641	0.00331
13.77	-0.00158	0.00249	0.00262	0.00337	0.00302	0.00448	0.0062	0.00331
13.7717	-0.00159	0.00243	0.00256	0.00324	0.00294	0.0043	0.00601	0.0033
13.7733	-0.0016	0.00238	0.00251	0.00313	0.00287	0.00414	0.00585	0.0033
13.775	-0.00161	0.00234	0.00245	0.00302	0.00281	0.004	0.00571	0.0033
13.7767	-0.00162	0.0023	0.00241	0.00294	0.00275	0.00388	0.00559	0.0033
13.7783	-0.00163	0.00226	0.00237	0.00286	0.0027	0.00377	0.00549	0.00329
13.78	-0.00164	0.00223	0.00233	0.00279	0.00266	0.00368	0.0054	0.00329
13.7817	-0.00165	0.0022	0.0023	0.00272	0.00263	0.00359	0.00532	0.00329
13.7833	-0.00166	0.00218	0.00227	0.00267	0.00259	0.00352	0.00525	0.00329
13.785	-0.00167	0.00215	0.00225	0.00262	0.00256	0.00346	0.00519	0.00328
13.7867	-0.00168	0.00214	0.00223	0.00258	0.00254	0.0034	0.00515	0.00328
13.7883	-0.00169	0.00212	0.00221	0.00254	0.00252	0.00335	0.00511	0.00327
13.79	-0.0017	0.0021	0.0022	0.00251	0.0025	0.00331	0.00508	0.00327
13.7917	-0.00171	0.00209	0.00218	0.00248	0.00248	0.00328	0.00505	0.00327
13.7933	-0.00172	0.00208	0.00217	0.00245	0.00247	0.00325	0.00503	0.00327
13.795	-0.00172	0.00207	0.00216	0.00243	0.00246	0.00322	0.00502	0.00326
13.7967	-0.00173	0.00206	0.00216	0.00241	0.00246	0.00321	0.005	0.00326
13.7983	-0.00173	0.00205	0.00215	0.00239	0.00245	0.00319	0.00499	0.00326
13.8	-0.00174	0.00204	0.00214	0.00238	0.00245	0.00318	0.00498	0.00325
13.8017	-0.00174	0.00204	0.00214	0.00237	0.00245	0.00317	0.00498	0.00325
13.8033	-0.00175	0.00203	0.00213	0.00236	0.00245	0.00316	0.00498	0.00325
13.805	-0.00175	0.00203	0.00213	0.00235	0.00245	0.00316	0.00497	0.00324
13.8067	-0.00176	0.00202	0.00213	0.00234	0.00245	0.00316	0.00497	0.00324
13.8083	-0.00176	0.00202	0.00213	0.00234	0.00246	0.00316	0.00498	0.00324
13.81	-0.00177	0.00202	0.00213	0.00233	0.00247	0.00317	0.00498	0.00324
13.8117	-0.00177	0.00202	0.00213	0.00233	0.00247	0.00317	0.00499	0.00324
13.8133	-0.00177	0.00202	0.00213	0.00234	0.00249	0.00318	0.005	0.00323
13.815	-0.00178	0.00202	0.00213	0.00234	0.0025	0.0032	0.00501	0.00323
13.8167	-0.00178	0.00202	0.00214	0.00234	0.00252	0.00321	0.00502	0.00323
13.8183	-0.00178	0.00202	0.00214	0.00235	0.00253	0.00323	0.00504	0.00323
13.82	-0.00179	0.00202	0.00215	0.00236	0.00255	0.00325	0.00505	0.00323
13.8217	-0.00179	0.00203	0.00215	0.00236	0.00258	0.00327	0.00507	0.00322
13.8233	-0.00179	0.00203	0.00216	0.00238	0.0026	0.0033	0.00508	0.00322
13.825	-0.00179	0.00204	0.00217	0.00239	0.00263	0.00333	0.0051	0.00322
13.8267	-0.00179	0.00204	0.00219	0.0024	0.00267	0.00336	0.00513	0.00322
13.8283	-0.00179	0.00205	0.0022	0.00242	0.0027	0.0034	0.00516	0.00322
13.83	-0.00179	0.00206	0.00222	0.00243	0.00275	0.00344	0.00519	0.00322
13.8317	-0.00179	0.00206	0.00223	0.00245	0.00279	0.00348	0.00523	0.00322
13.8333	-0.00179	0.00207	0.00225	0.00247	0.00285	0.00354	0.00527	0.00323
13.835	-0.00179	0.00208	0.00227	0.00249	0.00291	0.00359	0.00532	0.00323
13.8367	-0.0018	0.0021	0.0023	0.00252	0.00298	0.00366	0.00537	0.00323
13.8383	-0.0018	0.00211	0.00232	0.00255	0.00305	0.00373	0.00543	0.00323
13.84	-0.0018	0.00213	0.00235	0.00259	0.00313	0.00381	0.0055	0.00323
13.8417	-0.0018	0.00214	0.00239	0.00263	0.00322	0.0039	0.00557	0.00323
13.8433	-0.0018	0.00216	0.00243	0.00268	0.00332	0.004	0.00566	0.00323
13.845	-0.0018	0.00218	0.00247	0.00273	0.00344	0.00412	0.00575	0.00323
13.8467	-0.00181	0.0022	0.00252	0.00278	0.00356	0.00424	0.00587	0.00323
13.8483	-0.00181	0.00223	0.00257	0.00285	0.00371	0.00438	0.006	0.00323
13.85	-0.00181	0.00226	0.00263	0.00292	0.00386	0.00454	0.00614	0.00323
13.8517	-0.00181	0.00229	0.00269	0.003	0.00403	0.00471	0.0063	0.00323
13.8533	-0.00181	0.00233	0.00276	0.00308	0.00422	0.0049	0.00649	0.00323
13.855	-0.00181	0.00237	0.00284	0.00318	0.00443	0.0051	0.00669	0.00323
13.8567	-0.00181	0.00242	0.00293	0.00329	0.00465	0.00534	0.00693	0.00323
13.8583	-0.00181	0.00247	0.00303	0.00341	0.0049	0.00559	0.00718	0.00323
13.86	-0.00181	0.00253	0.00313	0.00354	0.00517	0.00588	0.00747	0.00323
13.8617	-0.00181	0.00259	0.00325	0.00369	0.00546	0.00619	0.0078	0.00323
13.8633	-0.00181	0.00265	0.00338	0.00384	0.00578	0.00654	0.00815	0.00323
13.865	-0.00181	0.00273	0.00352	0.00402	0.00612	0.00692	0.00855	0.00323
13.8667	-0.00181	0.00281	0.00367	0.00421	0.00649	0.00733	0.00898	0.00323
13.8683	-0.00181	0.0029	0.00383	0.00442	0.00689	0.00779	0.00945	0.00323
13.87	-0.00181	0.003	0.004	0.00464	0.00732	0.00828	0.00997	0.00323
13.8717	-0.00181	0.0031	0.00419	0.00489	0.00779	0.00882	0.01054	0.00324
13.8733	-0.00181	0.00322	0.00439	0.00516	0.00828	0.0094	0.01115	0.00324
13.875	-0.00181	0.00334	0.00461	0.00545	0.0088	0.01003	0.01182	0.00324
13.8767	-0.00181	0.00347	0.00485	0.00576	0.00936	0.01072	0.01253	0.00324
13.8783	-0.00181	0.00361	0.0051	0.00609	0.00995	0.01145	0.0133	0.00324
13.88	-0.00181	0.00377	0.00538	0.00645	0.01057	0.01224	0.01413	0.00324
13.8817	-0.00181	0.00393	0.00566	0.00683	0.01123	0.01308	0.01502	0.00324
13.8833	-0.00182	0.00411	0.00597	0.00724	0.01192	0.01398	0.01596	0.00325
13.885	-0.00182	0.00429	0.00629	0.00768	0.01264	0.01493	0.01697	0.00325
13.8867	-0.00182	0.00449	0.00662	0.00814	0.01339	0.01594	0.01805	0.00325
13.8883	-0.00182	0.0047	0.00697	0.00863	0.01418	0.01702	0.01918	0.00325
13.89	-0.00182	0.00493	0.00734	0.00915	0.015	0.01815	0.02038	0.00325
13.8917	-0.00182	0.00516	0.00773	0.00969	0.01584	0.01934	0.02164	0.00325
13.8933	-0.00182	0.00541	0.00813	0.01026	0.01672	0.0206	0.02296	0.00325
13.895	-0.00182	0.00567	0.00855	0.01086	0.01762	0.02191	0.02434	0.00325
13.8967	-0.00182	0.00593	0.00899	0.01148	0.01854	0.02328	0.02578	0.00325
13.8983	-0.00182	0.00621	0.00943	0.01212	0.01949	0.0247	0.02728	0.00325
13.9	-0.00182	0.0065	0.0099	0.01279	0.02046	0.02618	0.02883	0.00325
13.9017	-0.00182	0.0068	0.01037	0.01348	0.02144	0.02771	0.03044	0.00325
13.9033	-0.00182	0.00711	0.01086	0.0142	0.02244	0.02928	0.0321	0.00326
13.905	-0.00182	0.00743	0.01136	0.01493	0.02346	0.0309	0.03381	0.00326
13.9067	-0.00182	0.00775	0.01186	0.01569	0.02448	0.03256	0.03556	0.00326
13.9083	-0.00182	0.00809	0.01237	0.01646	0.02552	0.03427	0.03735	0.00326
13.91	-0.00182	0.00843	0.01289	0.01724	0.02655	0.03601	0.03918	0.00326
13.9117	-0.00182	0.00877	0.01341	0.01804	0.0276	0.03778	0.04103	0.00326
13.9133	-0.00182	0.00913	0.01394	0.01886	0.02864	0.03958	0.04292	0.00326
13.915	-0.00181	0.00948	0.01447	0.01968	0.02968	0.04141	0.04483	0.00326
13.9167	-0.00181	0.00984	0.015	0.02051	0.03071	0.04325	0.04675	0.00326
13.9183	-0.00181	0.01021	0.01554	0.02134	0.03174	0.04511	0.04868	0.00326
13.92	-0.00181	0.01057	0.01607	0.02218	0.03276	0.04698	0.05062	0.00326
13.9217	-0.00181	0.01094	0.0166	0.02302	0.03377	0.04885	0.05256	0.00326
13.9233	-0.00181	0.01131	0.01713	0.02386	0.03476	0.05073	0.05449	0.00326
13.925	-0.00181	0.01167	0.01765	0.0247	0.03573	0.0526	0.05642	0.00326
13.9267	-0.00181	0.01204	0.01817	0.02553	0.03668	0.05446	0.05833	0.00326
13.9283	-0.00181	0.0124	0.01867	0.02635	0.03761	0.0563	0.06021	0.00326
13.93	-0.00181	0.01276	0.01917	0.02716	0.03852	0.05813	0.06208	0.00327
13.9317	-0.00181	0.01311	0.01966	0.02797	0.0394	0.05993	0.06391	0.00327
13.9333	-0.00181	0.01346	0.02014	0.02875	0.04025	0.06171	0.06572	0.00327
13.935	-0.00181	0.0138	0.0206	0.02953	0.04107	0.06344	0.06748	0.00327
13.9367	-0.00181	0.01413	0.02105	0.03028	0.04186	0.06514	0.0692	0.00327
13.9383	-0.00181	0.01446	0.02148	0.03102	0.04261	0.0668	0.07088	0.00328
13.94	-0.0018	0.01478	0.0219	0.03173	0.04332	0.06841	0.07251	0.00328
13.9417	-0.0018	0.01508	0.02231	0.03243	0.04399	0.06996	0.07408	0.00328
13.9433	-0.0018	0.01538	0.02269	0.0331	0.04462	0.07146	0.0756	0.00328
13.945	-0.0018	0.01567	0.02306	0.03374	0.04521	0.07289	0.07704	0.00328
13.9467	-0.00179	0.01595	0.02341	0.03436	0.04575	0.07426	0.07842	0.00328
13.9483	-0.00179	0.01621	0.02373	0.03495	0.04624	0.07555	0.07973	0.00328
13.95	-0.00179	0.01647	0.02404	0.03551	0.04669	0.07677	0.08097	0.00328
13.9517	-0.00179	0.0167	0.02432	0.03603	0.04708	0.07792	0.08212	0.00328
13.9533	-0.00179	0.01692	0.02457	0.03652	0.04742	0.07898	0.0832	0.00329
13.955	-0.00178	0.01713	0.0248	0.03697	0.04771	0.07995	0.08419	0.00329
13.9567	-0.00178	0.01732	0.02501	0.03739	0.04793	0.08084	0.08508	0.00329
13.9583	-0.00178	0.0175	0.02519	0.03776	0.0481	0.08164	0.08589	0.00329
13.96	-0.00178	0.01765	0.02534	0.0381	0.04822	0.08234	0.0866	0.00329
13.9617	-0.00177	0.01779	0.02546	0.0384	0.04827	0.08295	0.08721	0.00329
13.9633	-0.00177	0.01792	0.02556	0.03865	0.04826	0.08345	0.08771	0.00329
13.965	-0.00177	0.01802	0.02562	0.03886	0.0482	0.08386	0.08812	0.00329
13.9667	-0.00177	0.0181	0.02566	0.03902	0.04807	0.08416	0.08842	0.00329
13.9683	-0.00177	0.01816	0.02567	0.03914	0.04789	0.08435	0.08861	0.0033
13.97	-0.00177	0.01821	0.02565	0.03922	0.04764	0.08443	0.08869	0.0033
13.9717	-0.00177	0.01823	0.02559	0.03924	0.04733	0.0844	0.08866	0.0033
13.9733	-0.00177	0.01824	0.02551	0.03922	0.04696	0.08427	0.08852	0.0033
13.975	-0.00177	0.01822	0.0254	0.03916	0.04653	0.08402	0.08826	0.0033
13.9767	-0.00176	0.01818	0.02525	0.03904	0.04604	0.08365	0.08789	0.0033
13.9783	-0.00176	0.01812	0.02508	0.03888	0.04549	0.08318	0.08741	0.0033
13.98	-0.00176	0.01805	0.02487	0.03866	0.04489	0.0826	0.08682	0.0033
13.9817	-0.00176	0.01795	0.02463	0.0384	0.04424	0.08191	0.08612	0.0033
13.9833	-0.00176	0.01783	0.02437	0.03809	0.04353	0.08111	0.08531	0.0033
13.985	-0.00176	0.01769	0.02407	0.03774	0.04277	0.0802	0.08439	0.0033
13.9867	-0.00176	0.01753	0.02375	0.03733	0.04196	0.07919	0.08336	0.00331
13.9883	-0.00175	0.01735	0.02341	0.03689	0.0411	0.07807	0.08224	0.00331
13.99	-0.00175	0.01715	0.02303	0.03639	0.04021	0.07686	0.08101	0.00331
13.9917	-0.00176	0.01693	0.02264	0.03586	0.03927	0.07555	0.07969	0.00331
13.9933	-0.00176	0.01669	0.02221	0.03528	0.0383	0.07416	0.07828	0.00331
13.995	-0.00176	0.01643	0.02177	0.03467	0.0373	0.07268	0.07677	0.00331
13.9967	-0.00176	0.01616	0.02131	0.03402	0.03627	0.07112	0.07519	0.00331
13.9983	-0.00176	0.01587	0.02082	0.03333	0.03521	0.06949	0.07353	0.00331
14	-0.00176	0.01557	0.02032	0.0326	0.03413	0.06779	0.0718	0.00331
14.0017	-0.00176	0.01525	0.01981	0.03185	0.03304	0.06604	0.07	0.00331
14.0033	-0.00176	0.01492	0.01928	0.03107	0.03193	0.06423	0.06815	0.00331
14.005	-0.00175	0.01458	0.01874	0.03026	0.03082	0.06237	0.06624	0.00331
14.0067	-0.00175	0.01423	0.01819	0.02944	0.0297	0.06048	0.06429	0.00331
14.0083	-0.00175	0.01387	0.01764	0.02859	0.02858	0.05854	0.0623	0.00332
14.01	-0.00175	0.0135	0.01708	0.02773	0.02747	0.05659	0.06028	0.00332
14.0117	-0.00175	0.01313	0.01652	0.02685	0.02636	0.05461	0.05824	0.00332
14.0133	-0.00175	0.01275	0.01595	0.02597	0.02526	0.05261	0.05619	0.00332
14.015	-0.00174	0.01237	0.01538	0.02508	0.02417	0.05061	0.05413	0.00333
14.0167	-0.00174	0.01198	0.01482	0.02419	0.02309	0.04861	0.05206	0.00333
14.0183	-0.00174	0.0116	0.01426	0.02329	0.02204	0.04662	0.05001	0.00333
14.02	-0.00174	0.01121	0.0137	0.0224	0.021	0.04464	0.04797	0.00334
14.0217	-0.00173	0.01083	0.01315	0.02152	0.01998	0.04268	0.04594	0.00334
14.0233	-0.00173	0.01045	0.01261	0.02064	0.01899	0.04074	0.04394	0.00335
14.025	-0.00172	0.01007	0.01208	0.01977	0.01803	0.03883	0.04197	0.00336
14.0267	-0.00172	0.0097	0.01156	0.01891	0.01709	0.03695	0.04004	0.00336
14.0283	-0.00171	0.00933	0.01106	0.01807	0.01619	0.03511	0.03814	0.00337
14.03	-0.00171	0.00897	0.01056	0.01724	0.01532	0.03332	0.03629	0.00338
14.0317	-0.0017	0.00861	0.01008	0.01644	0.01448	0.03158	0.03449	0.00339
14.0333	-0.00169	0.00827	0.00961	0.01565	0.01367	0.02988	0.03274	0.0034
14.035	-0.00169	0.00793	0.00915	0.01488	0.0129	0.02824	0.03105	0.0034
14.0367	-0.00168	0.0076	0.00872	0.01414	0.01216	0.02666	0.02941	0.00341
14.0383	-0.00168	0.00728	0.0083	0.01342	0.01146	0.02513	0.02782	0.00342
14.04	-0.00167	0.00697	0.0079	0.01272	0.01079	0.02366	0.0263	0.00343
14.0417	-0.00166	0.00668	0.00751	0.01205	0.01016	0.02226	0.02484	0.00344
14.0433	-0.00166	0.00639	0.00715	0.01141	0.00956	0.02092	0.02344	0.00345
14.045	-0.00165	0.00612	0.0068	0.01079	0.009	0.01964	0.02211	0.00346
14.0467	-0.00164	0.00586	0.00647	0.0102	0.00846	0.01843	0.02084	0.00347
14.0483	-0.00163	0.0056	0.00615	0.00964	0.00797	0.01728	0.01964	0.00348
14.05	-0.00162	0.00537	0.00586	0.00911	0.0075	0.0162	0.0185	0.00349
14.0517	-0.00161	0.00514	0.00558	0.00861	0.00706	0.01517	0.01743	0.0035
14.0533	-0.0016	0.00492	0.00532	0.00813	0.00665	0.01421	0.01641	0.00351
14.055	-0.00159	0.00472	0.00507	0.00768	0.00627	0.0133	0.01545	0.00352
14.0567	-0.00159	0.00453	0.00484	0.00726	0.00592	0.01245	0.01456	0.00353
14.0583	-0.00158	0.00435	0.00462	0.00686	0.00559	0.01165	0.01372	0.00353
14.06	-0.00157	0.00419	0.00442	0.00649	0.00528	0.01091	0.01294	0.00354
14.0617	-0.00156	0.00403	0.00423	0.00614	0.005	0.01022	0.01221	0.00355
14.0633	-0.00155	0.00388	0.00406	0.00581	0.00474	0.00958	0.01154	0.00356
14.065	-0.00154	0.00375	0.0039	0.0055	0.0045	0.00898	0.01091	0.00356
14.0667	-0.00154	0.00362	0.00375	0.00522	0.00428	0.00843	0.01033	0.00357
14.0683	-0.00153	0.0035	0.00361	0.00496	0.00408	0.00791	0.0098	0.00358
14.07	-0.00152	0.00339	0.00348	0.00471	0.0039	0.00744	0.00931	0.00359
14.0717	-0.00151	0.00329	0.00336	0.00449	0.00372	0.00701	0.00885	0.00359
14.0733	-0.00151	0.0032	0.00325	0.00428	0.00357	0.00661	0.00843	0.0036
14.075	-0.0015	0.00311	0.00315	0.00409	0.00342	0.00624	0.00805	0.0036
14.0767	-0.00149	0.00303	0.00306	0.00391	0.00329	0.0059	0.0077	0.00361
14.0783	-0.00148	0.00295	0.00297	0.00375	0.00317	0.00559	0.00738	0.00361
14.08	-0.00147	0.00289	0.0029	0.0036	0.00306	0.00531	0.00708	0.00361
14.0817	-0.00147	0.00282	0.00282	0.00346	0.00296	0.00505	0.00681	0.00362
14.0833	-0.00146	0.00276	0.00276	0.00334	0.00287	0.00481	0.00656	0.00362
14.085	-0.00146	0.00271	0.0027	0.00322	0.00279	0.00459	0.00633	0.00362
14.0867	-0.00145	0.00266	0.00264	0.00312	0.00271	0.00439	0.00612	0.00363
14.0883	-0.00145	0.00261	0.00259	0.00302	0.00264	0.00421	0.00593	0.00363
14.09	-0.00144	0.00257	0.00254	0.00293	0.00257	0.00405	0.00576	0.00363
14.0917	-0.00144	0.00253	0.00249	0.00285	0.00251	0.0039	0.0056	0.00363
14.0933	-0.00144	0.00249	0.00245	0.00277	0.00245	0.00376	0.00546	0.00364
14.095	-0.00143	0.00246	0.00241	0.0027	0.0024	0.00364	0.00533	0.00364
14.0967	-0.00143	0.00242	0.00237	0.00263	0.00235	0.00352	0.00521	0.00364
14.0983	-0.00143	0.00239	0.00234	0.00257	0.00231	0.00341	0.00509	0.00364
14.1	-0.00142	0.00236	0.0023	0.00252	0.00227	0.00331	0.00499	0.00364
14.1017	-0.00142	0.00233	0.00227	0.00247	0.00223	0.00322	0.00489	0.00365
14.1033	-0.00142	0.0023	0.00224	0.00242	0.00219	0.00313	0.0048	0.00365
14.105	-0.00142	0.00228	0.00222	0.00238	0.00216	0.00305	0.00471	0.00365
14.1067	-0.00142	0.00225	0.00219	0.00234	0.00213	0.00298	0.00464	0.00365
14.1083	-0.00142	0.00223	0.00217	0.0023	0.0021	0.00291	0.00456	0.00365
14.11	-0.00142	0.00221	0.00214	0.00226	0.00208	0.00285	0.0045	0.00365
14.1117	-0.00143	0.00218	0.00212	0.00223	0.00205	0.00279	0.00443	0.00365
14.1133	-0.00143	0.00216	0.0021	0.0022	0.00203	0.00274	0.00437	0.00365
14.115	-0.00143	0.00215	0.00208	0.00217	0.00202	0.00269	0.00432	0.00365
14.1167	-0.00144	0.00213	0.00206	0.00214	0.002	0.00264	0.00427	0.00365
14.1183	-0.00144	0.00211	0.00205	0.00212	0.00198	0.00259	0.00422	0.00364
14.12	-0.00145	0.00209	0.00203	0.0021	0.00196	0.00255	0.00418	0.00364
14.1217	-0.00146	0.00207	0.00202	0.00208	0.00195	0.00251	0.00414	0.00363
14.1233	-0.00146	0.00206	0.00201	0.00206	0.00193	0.00247	0.0041	0.00363
14.125	-0.00147	0.00204	0.00199	0.00204	0.00192	0.00244	0.00407	0.00363
14.1267	-0.00148	0.00203	0.00198	0.00202	0.00191	0.00241	0.00403	0.00363
14.1283	-0.00149	0.00202	0.00197	0.002	0.0019	0.00238	0.004	0.00362
14.13	-0.0015	0.002	0.00196	0.00199	0.00189	0.00235	0.00397	0.00362
14.1317	-0.00151	0.002	0.00195	0.00198	0.00188	0.00232	0.00395	0.00361
14.1333	-0.00153	0.00199	0.00194	0.00196	0.00188	0.0023	0.00392	0.00361
14.135	-0.00154	0.00198	0.00193	0.00195	0.00187	0.00228	0.0039	0.0036
14.1367	-0.00156	0.00197	0.00193	0.00195	0.00187	0.00226	0.00388	0.0036
14.1383	-0.00157	0.00196	0.00192	0.00194	0.00187	0.00224	0.00386	0.00359
14.14	-0.00159	0.00196	0.00192	0.00193	0.00187	0.00223	0.00385	0.00359
14.1417	-0.00161	0.00195	0.00191	0.00192	0.00186	0.00221	0.00384	0.00358
14.1433	-0.00162	0.00195	0.00191	0.00192	0.00186	0.0022	0.00383	0.00357
14.145	-0.00164	0.00194	0.00191	0.00191	0.00186	0.00218	0.00382	0.00356
14.1467	-0.00165	0.00194	0.00191	0.00191	0.00187	0.00217	0.00381	0.00355
14.1483	-0.00167	0.00194	0.00191	0.00191	0.00187	0.00216	0.0038	0.00354
14.15	-0.00168	0.00194	0.0019	0.0019	0.00187	0.00215	0.0038	0.00353
14.1517	-0.00169	0.00193	0.00191	0.0019	0.00187	0.00214	0.00379	0.00352
14.1533	-0.00171	0.00193	0.00191	0.0019	0.00188	0.00214	0.00379	0.00352
14.155	-0.00172	0.00193	0.00191	0.0019	0.00188	0.00213	0.00378	0.00351
14.1567	-0.00173	0.00193	0.00192	0.00191	0.00188	0.00213	0.00378	0.0035
14.1583	-0.00175	0.00193	0.00192	0.00191	0.00189	0.00213	0.00378	0.00348
14.16	-0.00176	0.00194	0.00193	0.00191	0.00189	0.00212	0.00378	0.00347
14.1617	-0.00177	0.00194	0.00193	0.00191	0.00189	0.00212	0.00378	0.00346
14.1633	-0.00178	0.00194	0.00193	0.00192	0.0019	0.00212	0.00378	0.00345
14.165	-0.00178	0.00195	0.00194	0.00192	0.0019	0.00212	0.00378	0.00344
14.1667	-0.00179	0.00195	0.00194	0.00192	0.00191	0.00212	0.00378	0.00343
14.1683	-0.0018	0.00195	0.00195	0.00193	0.00192	0.00212	0.00378	0.00342
14.17	-0.0018	0.00196	0.00195	0.00193	0.00193	0.00212	0.00378	0.00341
14.1717	-0.00181	0.00197	0.00196	0.00194	0.00193	0.00213	0.00379	0.0034
14.1733	-0.00181	0.00197	0.00197	0.00194	0.00194	0.00213	0.00379	0.00339
14.175	-0.00181	0.00198	0.00197	0.00195	0.00195	0.00214	0.0038	0.00338
14.1767	-0.00181	0.00199	0.00198	0.00196	0.00195	0.00214	0.00381	0.00338
14.1783	-0.00181	0.00199	0.00199	0.00196	0.00196	0.00215	0.00382	0.00337
14.18	-0.00181	0.002	0.002	0.00197	0.00197	0.00215	0.00383	0.00337
14.1817	-0.00181	0.002	0.002	0.00198	0.00198	0.00215	0.00384	0.00336
14.1833	-0.00181	0.00201	0.00201	0.00199	0.00199	0.00216	0.00385	0.00336
14.185	-0.00181	0.00202	0.00202	0.002	0.002	0.00216	0.00386	0.00335
14.1867	-0.00181	0.00202	0.00203	0.00201	0.00201	0.00217	0.00386	0.00335
14.1883	-0.00181	0.00203	0.00204	0.00201	0.00201	0.00217	0.00387	0.00335
14.19	-0.0018	0.00204	0.00205	0.00202	0.00202	0.00218	0.00388	0.00334
14.1917	-0.0018	0.00205	0.00206	0.00203	0.00203	0.00219	0.00389	0.00334
14.1933	-0.00179	0.00206	0.00207	0.00204	0.00204	0.00219	0.00389	0.00334
14.195	-0.00179	0.00207	0.00208	0.00205	0.00205	0.0022	0.0039	0.00334
14.1967	-0.00178	0.00208	0.00209	0.00206	0.00205	0.00221	0.00391	0.00334
14.1983	-0.00177	0.00209	0.00209	0.00207	0.00206	0.00221	0.00392	0.00334
14.2	-0.00177	0.0021	0.0021	0.00208	0.00207	0.00222	0.00393	0.00334
14.2017	-0.00176	0.00211	0.00211	0.00208	0.00208	0.00223	0.00394	0.00334
14.2033	-0.00175	0.00212	0.00212	0.00209	0.00208	0.00223	0.00395	0.00334
14.205	-0.00174	0.00213	0.00213	0.0021	0.00209	0.00224	0.00397	0.00334
14.2067	-0.00173	0.00213	0.00214	0.00211	0.0021	0.00224	0.00398	0.00335
14.2083	-0.00172	0.00214	0.00215	0.00212	0.00211	0.00225	0.00399	0.00335
14.21	-0.00171	0.00215	0.00216	0.00213	0.00211	0.00226	0.004	0.00335
14.2117	-0.00169	0.00216	0.00217	0.00214	0.00212	0.00226	0.00401	0.00335
14.2133	-0.00168	0.00217	0.00217	0.00215	0.00212	0.00226	0.00402	0.00336
14.215	-0.00166	0.00218	0.00218	0.00216	0.00213	0.00227	0.00403	0.00336
14.2167	-0.00165	0.00219	0.00219	0.00216	0.00213	0.00227	0.00404	0.00336
14.2183	-0.00163	0.0022	0.0022	0.00217	0.00213	0.00228	0.00405	0.00337
14.22	-0.00162	0.0022	0.0022	0.00218	0.00214	0.00228	0.00406	0.00337
14.2217	-0.0016	0.00221	0.00221	0.00218	0.00214	0.00228	0.00406	0.00338
14.2233	-0.00159	0.00222	0.00221	0.00219	0.00214	0.00228	0.00407	0.00338
14.225	-0.00157	0.00222	0.00222	0.0022	0.00214	0.00228	0.00407	0.00339
14.2267	-0.00156	0.00223	0.00222	0.0022	0.00214	0.00228	0.00407	0.00339
14.2283	-0.00154	0.00223	0.00223	0.00221	0.00214	0.00228	0.00407	0.0034
14.23	-0.00153	0.00224	0.00223	0.00221	0.00214	0.00228	0.00407	0.0034
14.2317	-0.00151	0.00224	0.00223	0.00221	0.00214	0.00228	0.00407	0.00341
14.2333	-0.0015	0.00224	0.00223	0.00221	0.00214	0.00228	0.00407	0.00342
14.235	-0.00149	0.00224	0.00223	0.00221	0.00213	0.00228	0.00408	0.00342
14.2367	-0.00147	0.00225	0.00223	0.00221	0.00213	0.00228	0.00408	0.00343
14.2383	-0.00146	0.00225	0.00223	0.00221	0.00213	0.00228	0.00408	0.00344
14.24	-0.00144	0.00225	0.00223	0.00221	0.00212	0.00228	0.00408	0.00345
14.2417	-0.00143	0.00225	0.00223	0.0022	0.00212	0.00228	0.00407	0.00345
14.2433	-0.00142	0.00225	0.00222	0.0022	0.00211	0.00227	0.00406	0.00346
14.245	-0.0014	0.00225	0.00222	0.0022	0.00211	0.00227	0.00405	0.00346
14.2467	-0.00139	0.00224	0.00222	0.0022	0.0021	0.00226	0.00404	0.00347
14.2483	-0.00138	0.00224	0.00221	0.0022	0.00209	0.00226	0.00403	0.00347
14.25	-0.00136	0.00224	0.00221	0.0022	0.00209	0.00225	0.00402	0.00348
14.2517	-0.00135	0.00224	0.0022	0.00219	0.00208	0.00224	0.00401	0.00349
14.2533	-0.00135	0.00224	0.0022	0.00219	0.00208	0.00224	0.004	0.00349
14.255	-0.00134	0.00223	0.00219	0.00218	0.00207	0.00223	0.00399	0.0035
14.2567	-0.00133	0.00223	0.00219	0.00218	0.00206	0.00222	0.00397	0.0035
14.2583	-0.00132	0.00222	0.00218	0.00217	0.00206	0.00222	0.00396	0.00351
14.26	-0.00132	0.00221	0.00218	0.00216	0.00205	0.00221	0.00395	0.00351
14.2617	-0.00131	0.00221	0.00217	0.00216	0.00204	0.0022	0.00394	0.00352
14.2633	-0.00131	0.0022	0.00216	0.00215	0.00203	0.00219	0.00393	0.00352
14.265	-0.0013	0.0022	0.00216	0.00214	0.00202	0.00218	0.00392	0.00353
14.2667	-0.0013	0.00219	0.00215	0.00214	0.00201	0.00218	0.00391	0.00353
14.2683	-0.00129	0.00219	0.00214	0.00213	0.002	0.00217	0.0039	0.00354
14.27	-0.00129	0.00218	0.00213	0.00212	0.00199	0.00216	0.00388	0.00354
14.2717	-0.00129	0.00218	0.00213	0.00212	0.00199	0.00216	0.00387	0.00355
14.2733	-0.00129	0.00217	0.00212	0.00211	0.00198	0.00215	0.00386	0.00355
14.275	-0.00128	0.00216	0.00211	0.0021	0.00197	0.00215	0.00385	0.00356
14.2767	-0.00129	0.00216	0.00211	0.00209	0.00197	0.00214	0.00383	0.00356
14.2783	-0.00129	0.00215	0.0021	0.00208	0.00196	0.00214	0.00382	0.00356
14.28	-0.00129	0.00214	0.00209	0.00208	0.00195	0.00213	0.0038	0.00357
14.2817	-0.00129	0.00214	0.00209	0.00207	0.00195	0.00212	0.00379	0.00357
14.2833	-0.0013	0.00213	0.00208	0.00206	0.00194	0.00211	0.00377	0.00358
14.285	-0.0013	0.00212	0.00207	0.00205	0.00193	0.00211	0.00376	0.00358
14.2867	-0.0013	0.00212	0.00206	0.00204	0.00192	0.0021	0.00375	0.00359
14.2883	-0.0013	0.00211	0.00206	0.00204	0.00191	0.00209	0.00374	0.00359
14.29	-0.00131	0.0021	0.00205	0.00203	0.00191	0.00208	0.00373	0.00359
14.2917	-0.00131	0.0021	0.00204	0.00202	0.0019	0.00208	0.00371	0.0036
14.2933	-0.00132	0.00209	0.00204	0.00201	0.00189	0.00207	0.0037	0.0036
14.295	-0.00132	0.00208	0.00203	0.00201	0.00188	0.00206	0.00368	0.00361
14.2967	-0.00133	0.00207	0.00202	0.002	0.00188	0.00206	0.00367	0.00361
14.2983	-0.00133	0.00206	0.00201	0.002	0.00187	0.00205	0.00365	0.00361
14.3	-0.00134	0.00206	0.00201	0.00199	0.00186	0.00204	0.00363	0.00362
14.3017	-0.00135	0.00205	0.002	0.00198	0.00185	0.00204	0.00362	0.00362
14.3033	-0.00135	0.00205	0.00199	0.00197	0.00184	0.00203	0.0036	0.00363
14.305	-0.00136	0.00204	0.00199	0.00196	0.00183	0.00203	0.00359	0.00363
14.3067	-0.00137	0.00203	0.00198	0.00196	0.00182	0.00202	0.00357	0.00363
14.3083	-0.00138	0.00203	0.00197	0.00195	0.00181	0.00202	0.00356	0.00363
14.31	-0.00139	0.00202	0.00196	0.00194	0.0018	0.00201	0.00354	0.00363
14.3117	-0.0014	0.00201	0.00195	0.00193	0.0018	0.002	0.00352	0.00364
14.3133	-0.00141	0.00201	0.00194	0.00192	0.00179	0.00199	0.0035	0.00364
14.315	-0.00141	0.002	0.00193	0.00191	0.00178	0.00199	0.00349	0.00364
14.3167	-0.00142	0.00199	0.00193	0.0019	0.00177	0.00198	0.00347	0.00364
14.3183	-0.00143	0.00198	0.00192	0.00189	0.00176	0.00197	0.00345	0.00364
14.32	-0.00144	0.00198	0.00191	0.00189	0.00175	0.00197	0.00344	0.00364
14.3217	-0.00145	0.00197	0.0019	0.00188	0.00174	0.00196	0.00342	0.00364
14.3233	-0.00146	0.00196	0.0019	0.00187	0.00174	0.00196	0.00341	0.00364
14.325	-0.00147	0.00195	0.00189	0.00186	0.00173	0.00195	0.00339	0.00364
14.3267	-0.00148	0.00194	0.00188	0.00185	0.00172	0.00195	0.00337	0.00364
14.3283	-0.00149	0.00194	0.00188	0.00185	0.00171	0.00194	0.00336	0.00364
14.33	-0.0015	0.00193	0.00187	0.00184	0.00171	0.00194	0.00334	0.00364
14.3317	-0.00151	0.00192	0.00186	0.00183	0.0017	0.00193	0.00332	0.00364
14.3333	-0.00152	0.00191	0.00185	0.00182	0.0017	0.00192	0.0033	0.00364
14.335	-0.00154	0.0019	0.00184	0.00181	0.00169	0.00192	0.00328	0.00364
14.3367	-0.00155	0.0019	0.00184	0.0018	0.00169	0.00191	0.00327	0.00364
14.3383	-0.00156	0.00189	0.00183	0.00179	0.00168	0.0019	0.00325	0.00364
14.34	-0.00158	0.00188	0.00183	0.00179	0.00168	0.00189	0.00323	0.00363
14.3417	-0.00159	0.00188	0.00182	0.00178	0.00167	0.00189	0.00321	0.00363
14.3433	-0.0016	0.00187	0.00182	0.00177	0.00167	0.00188	0.0032	0.00363
14.345	-0.00162	0.00186	0.00181	0.00177	0.00166	0.00188	0.00319	0.00363
14.3467	-0.00163	0.00186	0.00181	0.00176	0.00166	0.00188	0.00317	0.00362
14.3483	-0.00165	0.00186	0.0018	0.00176	0.00165	0.00187	0.00316	0.00362
14.35	-0.00166	0.00185	0.0018	0.00176	0.00165	0.00187	0.00315	0.00362
14.3517	-0.00167	0.00185	0.00179	0.00175	0.00165	0.00186	0.00314	0.00361
14.3533	-0.00169	0.00184	0.00179	0.00175	0.00164	0.00186	0.00313	0.00361
14.355	-0.0017	0.00184	0.00179	0.00174	0.00164	0.00185	0.00312	0.00361
14.3567	-0.00171	0.00184	0.00179	0.00174	0.00164	0.00185	0.00312	0.0036
14.3583	-0.00172	0.00184	0.00179	0.00174	0.00164	0.00184	0.00311	0.0036
14.36	-0.00173	0.00183	0.00179	0.00173	0.00164	0.00184	0.0031	0.0036
14.3617	-0.00174	0.00183	0.00179	0.00173	0.00164	0.00184	0.00309	0.00359
14.3633	-0.00176	0.00183	0.00179	0.00172	0.00164	0.00183	0.00309	0.00359
14.365	-0.00177	0.00183	0.00179	0.00172	0.00164	0.00183	0.00309	0.00358
14.3667	-0.00178	0.00183	0.00179	0.00172	0.00164	0.00183	0.00308	0.00358
14.3683	-0.0149	0.00183	0.00179	0.00172	0.00164	0.00183	0.00308	0.00358
14.37	-0.015	0.00183	0.00179	0.00172	0.00165	0.00183	0.00309	0.00358
14.3717	-0.0151	0.00183	0.00179	0.00172	0.00165	0.00183	0.00309	0.00358
14.3733	-0.0152	0.00183	0.0018	0.00172	0.00165	0.00183	0.00309	0.00358
14.375	-0.0153	0.00183	0.0018	0.00173	0.00165	0.00183	0.00309	0.00358
14.3767	-0.0154	0.00184	0.0018	0.00173	0.00165	0.00183	0.0031	0.00358
14.3783	-0.0155	0.00184	0.00181	0.00173	0.00166	0.00183	0.0031	0.00358
14.38	-0.0156	0.00184	0.00181	0.00173	0.00166	0.00183	0.00311	0.00358
14.3817	-0.0157	0.00185	0.00182	0.00174	0.00167	0.00183	0.00311	0.00358
14.3833	-0.0158	0.00185	0.00182	0.00174	0.00167	0.00184	0.00312	0.00359
14.385	-0.0159	0.00186	0.00183	0.00174	0.00168	0.00184	0.00313	0.00359
14.3867	-0.016	0.00186	0.00184	0.00175	0.00168	0.00184	0.00314	0.00359
14.3883	-0.0161	0.00187	0.00184	0.00175	0.00169	0.00184	0.00315	0.0036
14.39	-0.0162	0.00187	0.00185	0.00176	0.00169	0.00184	0.00316	0.00361
14.3917	-0.01631	0.00188	0.00186	0.00176	0.0017	0.00185	0.00317	0.00361
14.3933	-0.01641	0.00188	0.00186	0.00176	0.0017	0.00185	0.00318	0.00362
14.395	-0.01651	0.00189	0.00187	0.00177	0.00171	0.00186	0.00319	0.00363
14.3967	-0.01661	0.00189	0.00188	0.00177	0.00171	0.00187	0.0032	0.00364
14.3983	-0.01671	0.0019	0.00188	0.00178	0.00171	0.00187	0.00322	0.00365
14.4	-0.01681	0.0019	0.00189	0.00178	0.00172	0.00188	0.00323	0.00366
14.4017	-0.01691	0.00191	0.0019	0.00179	0.00172	0.00188	0.00325	0.00368
14.4033	-0.01701	0.00192	0.0019	0.0018	0.00173	0.00188	0.00326	0.00369
14.405	-0.01711	0.00192	0.00191	0.0018	0.00173	0.00189	0.00327	0.0037
14.4067	-0.01721	0.00193	0.00191	0.00181	0.00174	0.00189	0.00328	0.00372
14.4083	-0.01731	0.00194	0.00192	0.00182	0.00175	0.0019	0.0033	0.00373
14.41	-0.01741	0.00194	0.00193	0.00182	0.00175	0.0019	0.00331	0.00375
14.4117	-0.01751	0.00195	0.00193	0.00183	0.00176	0.00191	0.00332	0.00376
14.4133	-0.01761	0.00195	0.00194	0.00183	0.00176	0.00192	0.00334	0.00378
14.415	-0.01771	0.00196	0.00195	0.00184	0.00177	0.00192	0.00335	0.00379
14.4167	-0.01781	0.00196	0.00195	0.00184	0.00177	0.00193	0.00335	0.00381
14.4183	-0.01791	0.00197	0.00196	0.00184	0.00177	0.00193	0.00336	0.00382
14.42	-0.01801	0.00197	0.00196	0.00185	0.00178	0.00194	0.00338	0.00384
14.4217	-0.01811	0.00198	0.00197	0.00185	0.00178	0.00195	0.00339	0.00386
14.4233	-0.01821	0.00198	0.00198	0.00186	0.00178	0.00195	0.0034	0.00388
14.425	-0.01831	0.00199	0.00198	0.00186	0.00178	0.00196	0.00342	0.00389
14.4267	-0.01841	0.00199	0.00199	0.00187	0.00179	0.00197	0.00343	0.00391
14.4283	-0.01852	0.002	0.00199	0.00188	0.00179	0.00197	0.00345	0.00393
14.43	-0.01862	0.002	0.002	0.00188	0.0018	0.00198	0.00346	0.00395
14.4317	-0.01872	0.00201	0.002	0.00189	0.0018	0.00198	0.00347	0.00396
14.4333	-0.01882	0.00201	0.00201	0.00189	0.0018	0.00199	0.00349	0.00398
14.435	-0.01892	0.00201	0.00201	0.00189	0.00181	0.00199	0.0035	0.00399
14.4367	-0.01902	0.00202	0.00202	0.00189	0.00181	0.002	0.00351	0.00401
14.4383	-0.01912	0.00202	0.00202	0.0019	0.00182	0.00201	0.00352	0.00402
14.44	-0.01922	0.00203	0.00202	0.0019	0.00182	0.00201	0.00353	0.00403
14.4417	-0.01932	0.00204	0.00203	0.0019	0.00182	0.00202	0.00354	0.00405
14.4433	-0.01942	0.00204	0.00203	0.00191	0.00182	0.00202	0.00355	0.00406
14.445	-0.01952	0.00205	0.00204	0.00191	0.00182	0.00202	0.00355	0.00407
14.4467	-0.01962	0.00205	0.00204	0.00192	0.00182	0.00203	0.00356	0.00408
14.4483	-0.01972	0.00205	0.00204	0.00192	0.00183	0.00203	0.00357	0.0041
14.45	-0.01982	0.00205	0.00204	0.00193	0.00183	0.00203	0.00357	0.00411
14.4517	-0.01992	0.00205	0.00204	0.00193	0.00183	0.00203	0.00358	0.00412
14.4533	-0.02002	0.00205	0.00205	0.00193	0.00183	0.00203	0.00359	0.00414
14.455	-0.02012	0.00205	0.00205	0.00193	0.00183	0.00203	0.0036	0.00415
14.4567	-0.02022	0.00206	0.00205	0.00194	0.00183	0.00204	0.00361	0.00416
14.4583	-0.02032	0.00206	0.00205	0.00194	0.00183	0.00204	0.00361	0.00417
14.46	-0.02042	0.00207	0.00205	0.00194	0.00183	0.00204	0.00361	0.00417
14.4617	-0.02052	0.00207	0.00205	0.00194	0.00183	0.00205	0.00361	0.00418
14.4633	-0.02062	0.00207	0.00205	0.00194	0.00183	0.00205	0.00361	0.00419
14.465	-0.02073	0.00207	0.00205	0.00194	0.00183	0.00205	0.00361	0.0042
14.4667	-0.02083	0.00207	0.00205	0.00194	0.00183	0.00205	0.00361	0.0042
14.4683	-0.02093	0.00207	0.00205	0.00194	0.00183	0.00205	0.00361	0.00421
14.47	-0.02103	0.00207	0.00205	0.00194	0.00183	0.00205	0.00361	0.00421
14.4717	-0.02113	0.00207	0.00205	0.00194	0.00182	0.00205	0.00361	0.00422
14.4733	-0.02123	0.00207	0.00205	0.00194	0.00182	0.00205	0.0036	0.00423
14.475	-0.02133	0.00207	0.00205	0.00194	0.00181	0.00205	0.00359	0.00423
14.4767	-0.02143	0.00207	0.00204	0.00193	0.00181	0.00204	0.00359	0.00424
14.4783	-0.02153	0.00207	0.00204	0.00193	0.0018	0.00204	0.00358	0.00424
14.48	-0.02163	0.00207	0.00203	0.00193	0.0018	0.00204	0.00357	0.00425
14.4817	-0.02173	0.00206	0.00203	0.00193	0.00179	0.00204	0.00356	0.00425
14.4833	-0.02183	0.00206	0.00202	0.00192	0.00179	0.00204	0.00356	0.00425
14.485	-0.02193	0.00205	0.00202	0.00192	0.00178	0.00203	0.00355	0.00426
14.4867	-0.02203	0.00205	0.00201	0.00192	0.00178	0.00203	0.00354	0.00426
14.4883	-0.02213	0.00204	0.002	0.00191	0.00177	0.00202	0.00353	0.00426
14.49	-0.02223	0.00204	0.002	0.00191	0.00177	0.00202	0.00351	0.00426
14.4917	-0.02233	0.00203	0.00199	0.00191	0.00176	0.00201	0.00349	0.00426
14.4933	-0.02243	0.00203	0.00198	0.0019	0.00175	0.002	0.00347	0.00426
14.495	-0.02253	0.00202	0.00197	0.0019	0.00175	0.00199	0.00345	0.00426
14.4967	-0.02263	0.00201	0.00196	0.00189	0.00174	0.00199	0.00343	0.00426
14.4983	-0.02273	0.00201	0.00195	0.00188	0.00173	0.00198	0.00341	0.00425
14.5	-0.02283	0.002	0.00194	0.00187	0.00173	0.00197	0.00339	0.00425
14.5017	-0.02294	0.00199	0.00193	0.00187	0.00172	0.00196		0.00424
14.5033	-0.02304	0.00199	0.00192	0.00186	0.00171	0.00195		0.00424
14.505	-0.02314	0.00198	0.00191	0.00185	0.00171	0.00194		0.00423
14.5067	-0.02324	0.00197	0.0019	0.00185	0.0017	0.00194		0.00423
14.5083	-0.02334	0.00196	0.00189	0.00184	0.00169	0.00193		0.00422
14.51	-0.02344	0.00195	0.00189	0.00183	0.00169	0.00192		0.00421
14.5117	-0.02354	0.00195	0.00188	0.00182	0.00168	0.00191		0.0042
14.5133	-0.02364	0.00194	0.00187	0.00181	0.00167	0.0019		0.00419
14.515	-0.02374	0.00193	0.00186	0.00181	0.00166	0.00189		0.00418
14.5167	-0.02384	0.00192	0.00185	0.0018	0.00166	0.00189		0.00417
14.5183	-0.02394	0.00191	0.00184	0.00179	0.00165	0.00188		0.00416
14.52	-0.02404	0.0019	0.00183	0.00178	0.00165	0.00187		0.00415
14.5217	-0.02414	0.00189	0.00182	0.00178	0.00164	0.00187		0.00414
14.5233	-0.02424	0.00188	0.00181	0.00177	0.00164	0.00186		0.00412
14.525	-0.02434	0.00187	0.0018	0.00176	0.00163	0.00185		0.00411
14.5267	-0.02444	0.00186	0.00179	0.00175	0.00163	0.00184		0.0041
14.5283	-0.02454	0.00185	0.00179	0.00175	0.00162	0.00184		0.00408
14.53	-0.02464	0.00185	0.00178	0.00174	0.00162	0.00183		0.00406
14.5317	-0.02474	0.00184	0.00177	0.00173	0.00162	0.00183		0.00405
14.5333	-0.02484	0.00183	0.00177	0.00173	0.00161	0.00182		0.00403
14.535	-0.02494	0.00183	0.00176	0.00172	0.00161	0.00182		0.00401
14.5367	-0.02504	0.00182	0.00176	0.00172	0.00161	0.00181		0.004
14.5383	-0.02515	0.00181	0.00175	0.00172	0.0016	0.00181		0.00398
14.54	-0.02525	0.00181	0.00175	0.00171	0.0016	0.0018		0.00396
14.5417	-0.02535	0.0018	0.00174	0.00171	0.0016	0.0018		0.00394
14.5433	-0.02545	0.0018	0.00174	0.0017	0.00159	0.0018		0.00393
14.545	-0.02555	0.0018	0.00173	0.0017	0.00159	0.0018		0.00391
14.5467	-0.02565	0.00179	0.00173	0.0017	0.00159	0.0018		0.00389
14.5483	-0.02575	0.00179	0.00172	0.00169	0.00159	0.0018		0.00388
14.55	-0.02585	0.00179	0.00172	0.00169	0.00159	0.00179		0.00386
14.5517	-0.02595	0.00178	0.00172	0.00169	0.00159	0.00179		0.00384
14.5533	-0.02605	0.00178	0.00172	0.00169	0.00159	0.00179		0.00382
14.555	-0.02615	0.00178	0.00172	0.00169	0.00159	0.00179		0.0038
14.5567	-0.02625	0.00178	0.00172	0.00169	0.00159	0.00179		0.00379
14.5583	-0.02635	0.00178	0.00172	0.00169	0.00158	0.00179		0.00377
14.56	-0.02645	0.00178	0.00171	0.00169	0.00159	0.00179		0.00376
14.5617	-0.02655	0.00178	0.00172	0.00169	0.00159	0.00179		0.00374
14.5633	-0.02665	0.00178	0.00172	0.00169	0.00159	0.0018		0.00373
14.565	-0.02675	0.00178	0.00172	0.00169	0.00159	0.0018		0.00371
14.5667	-0.02685	0.00178	0.00172	0.00169	0.00159	0.0018		0.0037
14.5683	-0.02695	0.00177	0.00172	0.00169	0.00159	0.0018		0.00369
14.57	-0.02705	0.00177	0.00172	0.00169	0.00159	0.00181		0.00368
14.5717	-0.02715	0.00177	0.00172	0.00169	0.0016	0.00181		0.00367
14.5733	-0.02725	0.00177	0.00172	0.00169	0.0016	0.00182		0.00366
14.575	-0.02736	0.00177	0.00172	0.00169	0.0016	0.00182		0.00365
14.5767	-0.02746	0.00177	0.00173	0.00169	0.0016	0.00183		0.00365
14.5783	-0.02756	0.00177	0.00173	0.00169	0.0016	0.00183		0.00364
14.58	-0.02766	0.00177	0.00173	0.0017	0.00161	0.00183		0.00363
14.5817	-0.02776	0.00177	0.00173	0.0017	0.00161	0.00184		0.00363
14.5833	-0.02786	0.00178	0.00174	0.0017	0.00161	0.00184		0.00362
14.585	-0.02796	0.00178	0.00174	0.0017	0.00161	0.00184		0.00362
14.5867	-0.02806	0.00178	0.00174	0.00171	0.00161	0.00185		0.00362
14.5883	-0.02816	0.00178	0.00174	0.00171	0.00161	0.00186		0.00362
14.59	-0.02826	0.00178	0.00174	0.00171	0.00161	0.00186		0.00362
14.5917	-0.02836	0.00178	0.00175	0.00171	0.00161	0.00187		0.00362
14.5933	-0.02846	0.00179	0.00175	0.00172	0.00161	0.00187		0.00362
14.595	-0.02856	0.00179	0.00175	0.00172	0.00161	0.00187		0.00362
14.5967	-0.02866	0.00179	0.00175	0.00172	0.00162	0.00187		0.00363
14.5983	-0.02876	0.00179	0.00175	0.00172	0.00162	0.00187		0.00363
14.6	-0.02886	0.00179	0.00175	0.00172	0.00162	0.00188		0.00363
14.6017	-0.02896	0.00179	0.00175	0.00172	0.00162	0.00188		0.00363
14.6033	-0.02906	0.00179	0.00175	0.00172	0.00162	0.00188		0.00364
14.605	-0.02916	0.00179	0.00175	0.00172	0.00162	0.00188		0.00364
14.6067	-0.02926	0.00179	0.00175	0.00172	0.00162	0.00188		0.00364
14.6083	-0.02936	0.00179	0.00175	0.00172	0.00162	0.00188		0.00365
14.61	-0.02946	0.0018	0.00175	0.00172	0.00162	0.00188		0.00365
14.6117	-0.02957	0.0018	0.00175	0.00172	0.00162	0.00189		0.00365
14.6133	-0.02967	0.0018	0.00175	0.00172	0.00162	0.00189		0.00365
14.615	-0.02977	0.0018	0.00175	0.00172	0.00162	0.00189		0.00366
14.6167	-0.02987	0.0018	0.00175	0.00172	0.00162	0.00189		0.00366
14.6183	-0.02997	0.0018	0.00175	0.00172	0.00162	0.00189		0.00367
14.62	-0.03007	0.0018	0.00175	0.00172	0.00161	0.00189		0.00367
14.6217	-0.03017	0.0018	0.00175	0.00172	0.00161	0.0019		0.00367
14.6233	-0.03027	0.00179	0.00175	0.00172	0.00161	0.0019		0.00368
14.625	-0.03037	0.00179	0.00175	0.00172	0.00161	0.00189		0.00368
14.6267	-0.03047	0.00179	0.00175	0.00172	0.00161	0.00189		0.00369
14.6283	-0.03057	0.00179	0.00175	0.00172	0.00161	0.00189		0.00369
14.63	-0.03067	0.00179	0.00175	0.00172	0.00161	0.00188		0.0037
14.6317	-0.03077	0.00179	0.00175	0.00172	0.00161	0.00188		0.0037
14.6333	-0.03087	0.00179	0.00175	0.00172	0.00161	0.00188		0.0037
14.635	-0.03097	0.00179	0.00175	0.00172	0.00161	0.00188		0.00371
14.6367	-0.03107	0.00179	0.00175	0.00171	0.0016	0.00187		0.00371
14.6383	-0.03117	0.00179	0.00174	0.00171	0.0016	0.00187		0.00371
14.64	-0.03127	0.00179	0.00174	0.00171	0.0016	0.00187		0.00371
14.6417	-0.03137	0.00179	0.00174	0.00171	0.00159	0.00186		0.00371
14.6433	-0.03147	0.00178	0.00174	0.00171	0.00159	0.00186		0.00371
14.645	-0.03157	0.00178	0.00173	0.0017	0.00158	0.00186		0.00371
14.6467	-0.03167	0.00178	0.00173	0.0017	0.00158	0.00185		0.00371
14.6483	-0.03178	0.00178	0.00173	0.00169	0.00158	0.00185		0.00371
14.65	-0.03188	0.00177	0.00173	0.00169	0.00158	0.00184		0.00371
14.6517	-0.03198	0.00177	0.00173	0.00169	0.00157	0.00184		0.00371
14.6533	-0.03208	0.00177	0.00173	0.00169	0.00157	0.00183		0.00371
14.655	-0.03218	0.00177	0.00172	0.00168	0.00157	0.00183		0.00371
14.6567	-0.03228	0.00176	0.00172	0.00168	0.00157	0.00182		0.0037
14.6583	-0.03238	0.00176	0.00172	0.00168	0.00156	0.00182		0.0037
14.66	-0.03248	0.00176	0.00171	0.00167	0.00156	0.00181		0.0037
14.6617	-0.03258	0.00175	0.00171	0.00167	0.00155	0.00181		0.0037
14.6633	-0.03268	0.00175	0.0017	0.00166	0.00155	0.0018		0.0037
14.665	-0.03278	0.00174	0.0017	0.00166	0.00155	0.0018		0.00369
14.6667	-0.03288	0.00174	0.0017	0.00166	0.00155	0.00179		0.00369
14.6683	-0.03298	0.00174	0.00169	0.00165	0.00154	0.00178		0.00369
14.67	-0.03308	0.00174	0.00169	0.00165	0.00154	0.00178		0.00369
14.6717	-0.03318	0.00173	0.00168	0.00165	0.00154	0.00178		0.00368
14.6733	-0.03328	0.00173	0.00168	0.00165	0.00154	0.00177		0.00368
14.675	-0.03338	0.00173	0.00168	0.00164	0.00154	0.00177		0.00368
14.6767	-0.03348	0.00172	0.00167	0.00164	0.00154	0.00176		0.00367
14.6783	-0.03358	0.00172	0.00167	0.00164	0.00153	0.00176		0.00367
14.68	-0.03368	0.00172	0.00167	0.00164	0.00153	0.00175		0.00366
14.6817	-0.03378	0.00171	0.00167	0.00163	0.00153	0.00174		0.00366
14.6833	-0.03388	0.00171	0.00166	0.00163	0.00152	0.00174		0.00365
14.685	-0.03398	0.00171	0.00166	0.00163	0.00152	0.00173		0.00365
14.6867	-0.03409	0.00171	0.00166	0.00162	0.00152	0.00173		0.00365
14.6883	-0.03419	0.00171	0.00165	0.00161	0.00151	0.00172		0.00364
14.69	-0.03429	0.0017	0.00165	0.00161	0.00151	0.00172		0.00364
14.6917	-0.03439	0.0017	0.00164	0.0016	0.00151	0.00171		0.00363
14.6933	-0.03449	0.00169	0.00164	0.0016	0.00151	0.00171		0.00363
14.695	-0.03459	0.00169	0.00163	0.0016	0.0015	0.0017		0.00362
14.6967	-0.03469	0.00168	0.00163	0.0016	0.0015	0.0017		0.00361
14.6983	-0.03479	0.00168	0.00162	0.0016	0.0015	0.00169		0.00361
14.7	-0.03489	0.00168	0.00162	0.0016	0.00149	0.00169		0.0036
14.7017	-0.03499	0.00168	0.00161	0.0016	0.00149	0.00168		0.0036
14.7033	-0.03509	0.00167	0.00161	0.00159	0.00149	0.00168		0.00359
14.705	-0.03519	0.00167	0.00161	0.00159	0.00148	0.00167		0.00358
14.7067	-0.03529	0.00167	0.0016	0.00158	0.00148	0.00167		0.00358
14.7083	-0.03539	0.00166	0.0016	0.00158	0.00148	0.00167		0.00357
14.71	-0.03549	0.00166	0.0016	0.00157	0.00148	0.00167		0.00356
14.7117	-0.03559	0.00165	0.0016	0.00157	0.00147	0.00166		0.00356
14.7133	-0.03569	0.00165	0.0016	0.00156	0.00147	0.00166		0.00355
14.715	-0.03579	0.00165	0.00159	0.00156	0.00147	0.00166		0.00354
14.7167	-0.03589	0.00164	0.00159	0.00156	0.00147	0.00165		0.00354
14.7183	-0.03599	0.00164	0.00159	0.00156	0.00147	0.00165		0.00353
14.72	-0.03609	0.00164	0.00159	0.00155	0.00147	0.00164		0.00352
14.7217	-0.03619	0.00164	0.00158	0.00155	0.00147	0.00164		0.00352
14.7233	-0.0363	0.00164	0.00158	0.00155	0.00147	0.00164		0.00351
14.725	-0.0364	0.00163	0.00158	0.00155	0.00146	0.00164		0.0035
14.7267	-0.0365	0.00163	0.00158	0.00155	0.00146	0.00164		0.0035
14.7283	-0.0366	0.00163	0.00158	0.00155	0.00146	0.00164		0.00349
14.73	-0.0367	0.00162	0.00158	0.00154	0.00146	0.00163		0.00348
14.7317	-0.0368	0.00162	0.00157	0.00154	0.00146	0.00163		0.00347
14.7333	-0.0369	0.00162	0.00157	0.00154	0.00146	0.00163		0.00347
14.735	-0.037	0.00162	0.00157	0.00154	0.00146	0.00163		0.00346
14.7367	-0.0371	0.00162	0.00157	0.00154	0.00146	0.00163		0.00346
14.7383	-0.0372	0.00162	0.00156	0.00154	0.00146	0.00163		0.00345
14.74	-0.0373	0.00162	0.00156	0.00154	0.00146	0.00163		0.00344
14.7417	-0.0374	0.00162	0.00156	0.00154	0.00146	0.00163		0.00344
14.7433	-0.0375	0.00161	0.00156	0.00153	0.00146	0.00163		0.00343
14.745	-0.0376	0.00161	0.00156	0.00153	0.00146	0.00163		0.00342
14.7467	-0.0377	0.00161	0.00156	0.00153	0.00146	0.00162		0.00342
14.7483	-0.0378	0.00161	0.00156	0.00153	0.00146	0.00162		0.00341
14.75	-0.0379	0.00161	0.00156	0.00153	0.00146	0.00162		0.00341
14.7517	-0.038	0.00161	0.00156	0.00153	0.00146	0.00162		0.0034
14.7533	-0.0381	0.00161	0.00156	0.00153	0.00146	0.00162		0.00339
14.755	-0.0382	0.00161	0.00156	0.00152	0.00146	0.00162		0.00339
14.7567	-0.0383	0.00161	0.00156	0.00152	0.00145	0.00161		0.00338
14.7583	-0.0384	0.0016	0.00156	0.00152	0.00145	0.00161		0.00337
14.76	-0.03851	0.0016	0.00156	0.00152	0.00145	0.00161		0.00337
14.7617	-0.03861	0.0016	0.00156	0.00153	0.00145	0.00161		0.00336
14.7633	-0.03871	0.0016	0.00156	0.00153	0.00145	0.00161		0.00336
14.765	-0.03881	0.0016	0.00156	0.00153	0.00145	0.00161		0.00336
14.7667	-0.03891	0.0016	0.00156	0.00153	0.00145	0.00161		0.00335
14.7683	-0.03901	0.0016	0.00156	0.00153	0.00145	0.00161		0.00335
14.77	-0.03911	0.0016	0.00156	0.00153	0.00145	0.00161		0.00335
14.7717	-0.03921	0.0016	0.00156	0.00153	0.00145	0.00161		0.00335
14.7733	-0.03931	0.0016	0.00156	0.00153	0.00145	0.00161		0.00334
14.775	-0.03941	0.0016	0.00156	0.00153	0.00145	0.00161		0.00334
14.7767	-0.03951	0.0016	0.00156	0.00153	0.00145	0.00161		0.00333
14.7783	-0.03961	0.0016	0.00156	0.00153	0.00145	0.00161		0.00333
14.78	-0.03971	0.0016	0.00156	0.00153	0.00145	0.00161		0.00333
14.7817	-0.03981	0.0016	0.00156	0.00153	0.00146	0.00161		0.00333
14.7833	-0.03991	0.0016	0.00156	0.00153	0.00146	0.00161		0.00333
14.785	-0.04001	0.0016	0.00156	0.00153	0.00146	0.00161		0.00333
14.7867	-0.04011	0.0016	0.00156	0.00153	0.00146	0.00161		0.00332
14.7883	-0.04021	0.0016	0.00156	0.00153	0.00146	0.00161		0.00332
14.79	-0.04031	0.0016	0.00156	0.00153	0.00145	0.00161		0.00332
14.7917	-0.04041	0.0016	0.00156	0.00153	0.00145	0.00161		0.00332
14.7933	-0.04051	0.0016	0.00156	0.00153	0.00145	0.00161		0.00332
14.795	-0.04061	0.0016	0.00156	0.00153	0.00145	0.00161		0.00332
14.7967	-0.04072	0.0016	0.00156	0.00153	0.00145	0.00161		0.00332
14.7983	-0.04082	0.0016	0.00156	0.00153	0.00146	0.00161		0.00332
14.8	-0.04092	0.0016	0.00156	0.00153	0.00146	0.00161		0.00332
14.8017	-0.04102	0.0016	0.00156	0.00153	0.00146	0.00161		0.00331
14.8033	-0.04112	0.0016	0.00156	0.00153	0.00146	0.00161		0.00331
14.805	-0.04122	0.00161	0.00156	0.00153	0.00146	0.00161		0.00331
14.8067	-0.04132	0.00161	0.00156	0.00152	0.00146	0.00161		0.00331
14.8083	-0.04142	0.00161	0.00157	0.00153	0.00146	0.00161		0.00331
14.81	-0.04152	0.00161	0.00157	0.00153	0.00146	0.00161		0.00331
14.8117	-0.04162	0.00161	0.00157	0.00153	0.00146	0.0016		0.00331
14.8133	-0.04172	0.0016	0.00157	0.00153	0.00146	0.0016		0.00331
14.815	-0.04182	0.0016	0.00156	0.00153	0.00146	0.0016		0.00331
14.8167	-0.04192	0.0016	0.00156	0.00153	0.00146	0.0016		0.00331
14.8183	-0.04202	0.0016	0.00156	0.00153	0.00146	0.0016		0.00331
14.82	-0.04212	0.0016	0.00156	0.00153	0.00146	0.0016		0.00331
14.8217	-0.04222	0.00161	0.00156	0.00153	0.00146	0.0016		0.00332
14.8233	-0.04232	0.00161	0.00156	0.00153	0.00146	0.0016		0.00332
14.825	-0.04242	0.00161	0.00157	0.00153	0.00146	0.0016		0.00332
14.8267	-0.04252	0.00161	0.00157	0.00153	0.00146	0.0016		0.00332
14.8283	-0.04262	0.00161	0.00157	0.00153	0.00146	0.0016		0.00332
14.83	-0.04272	0.00161	0.00157	0.00153	0.00146	0.0016		0.00332
14.8317	-0.04282	0.00161	0.00157	0.00153	0.00146	0.0016		0.00332
14.8333	-0.04293	0.00161	0.00157	0.00153	0.00146	0.0016		0.00332
14.835	-0.04303	0.00161	0.00157	0.00153	0.00146	0.0016		0.00332
14.8367	-0.04313	0.00161	0.00157	0.00153	0.00146	0.0016		0.00332
14.8383	-0.04323	0.00161	0.00157	0.00154	0.00146	0.0016		0.00332
14.84	-0.04333	0.00161	0.00157	0.00154	0.00146	0.0016		0.00332
14.8417	-0.04343	0.00162	0.00157	0.00154	0.00146	0.0016		0.00333
14.8433	-0.04353	0.00162	0.00157	0.00153	0.00146	0.0016		0.00333
14.845	-0.04363	0.00162	0.00157	0.00153	0.00146	0.0016		0.00333
14.8467	-0.04373	0.00162	0.00157	0.00153	0.00147	0.0016		0.00333
14.8483	-0.04383	0.00162	0.00157	0.00153	0.00147	0.0016		0.00333
14.85	-0.04393	0.00162	0.00157	0.00153	0.00147	0.0016		0.00333
14.8517	-0.04403	0.00162	0.00157	0.00153	0.00147	0.0016		0.00333
14.8533	-0.04413	0.00162	0.00157	0.00153	0.00147	0.0016		0.00333
14.855	-0.04423	0.00162	0.00157	0.00153	0.00147	0.0016		0.00333
14.8567	-0.04433	0.00162	0.00157	0.00153	0.00147	0.0016		0.00334
14.8583	-0.04443	0.00162	0.00157	0.00153	0.00147	0.0016		0.00334
14.86	-0.04453	0.00161	0.00157	0.00154	0.00147	0.0016		0.00334
14.8617	-0.04463	0.00161	0.00157	0.00154	0.00147	0.0016		0.00335
14.8633	-0.04473	0.00161	0.00157	0.00154	0.00147	0.0016		0.00335
14.865	-0.04483	0.00161	0.00157	0.00154	0.00147	0.0016		0.00335
14.8667	-0.04493	0.00161	0.00157	0.00154	0.00147	0.0016		0.00335
14.8683	-0.04503	0.00162	0.00157	0.00154	0.00147	0.0016		0.00335
14.87	-0.04514	0.00162	0.00157	0.00154	0.00147	0.0016		0.00336
14.8717	-0.04524	0.00162	0.00157	0.00154	0.00147	0.0016		0.00336
14.8733	-0.04534	0.00162	0.00157	0.00154	0.00147	0.0016		0.00336
14.875	-0.04544	0.00162	0.00158	0.00154	0.00147	0.00161		0.00336
14.8767	-0.04554	0.00162	0.00158	0.00154	0.00147	0.00161		0.00336
14.8783	-0.04564	0.00162	0.00158	0.00154	0.00147	0.00161		0.00336
14.88	-0.04574	0.00162	0.00158	0.00154	0.00147	0.00161		0.00337
14.8817	-0.04584	0.00162	0.00158	0.00154	0.00147	0.00161		0.00337
14.8833	-0.04594	0.00162	0.00158	0.00154	0.00147	0.00161		0.00337
14.885	-0.04604	0.00162	0.00158	0.00154	0.00147	0.00161		0.00337
14.8867	-0.04614	0.00162	0.00158	0.00154	0.00147	0.00161		0.00337
14.8883	-0.04624	0.00162	0.00158	0.00154	0.00147	0.00161		0.00337
14.89	-0.04634	0.00162	0.00158	0.00154	0.00147	0.00161		0.00337
14.8917	-0.04644	0.00162	0.00158	0.00154	0.00147	0.0016		0.00337
14.8933	-0.04654	0.00162	0.00158	0.00154	0.00147	0.0016		0.00337
14.895	-0.04664	0.00162	0.00158	0.00154	0.00147	0.0016		0.00337
14.8967	-0.04674	0.00162	0.00158	0.00154	0.00147	0.0016		0.00337
14.8983	-0.04684	0.00162	0.00158	0.00154	0.00147	0.0016		0.00337
14.9	-0.04694	0.00162	0.00158	0.00154	0.00147	0.0016		0.00337
14.9017	-0.04704	0.00162	0.00158	0.00154	0.00147	0.0016		0.00338
14.9033	-0.04714	0.00163	0.00158	0.00154	0.00147	0.00161		0.00338
14.905	-0.04724	0.00163	0.00158	0.00154	0.00147	0.00161		0.00338
14.9067	-0.04735	0.00163	0.00158	0.00154	0.00147	0.00161		0.00338
14.9083	-0.04745	0.00163	0.00158	0.00154	0.00147	0.00161		0.00338
14.91	-0.04755	0.00163	0.00158	0.00154	0.00147	0.00161		0.00338
14.9117	-0.04765	0.00163	0.00158	0.00154	0.00147	0.0016		0.00339
14.9133	-0.04775	0.00163	0.00158	0.00155	0.00147	0.0016		0.00339
14.915	-0.04785	0.00163	0.00158	0.00155	0.00147	0.0016		0.00339
14.9167	-0.04795	0.00163	0.00158	0.00155	0.00147	0.0016		0.00339
14.9183	-0.04805	0.00163	0.00158	0.00155	0.00147	0.0016		0.00339
14.92	-0.04815	0.00163	0.00158	0.00155	0.00147	0.0016		0.00339
14.9217	-0.04825	0.00163	0.00158	0.00154	0.00147	0.0016		0.00339
14.9233	-0.04835	0.00163	0.00158	0.00154	0.00147	0.0016		0.00339
14.925	-0.04845	0.00163	0.00158	0.00154	0.00147	0.0016		0.00339
14.9267	-0.04855	0.00163	0.00158	0.00154	0.00147	0.0016		0.00339
14.9283	-0.04865	0.00163	0.00158	0.00154	0.00147	0.0016		0.00339
14.93	-0.04875	0.00163	0.00158	0.00154	0.00146	0.0016		0.00339
14.9317	-0.04885	0.00163	0.00158	0.00154	0.00146	0.00161		0.00339
14.9333	-0.04895	0.00163	0.00158	0.00154	0.00146	0.00161		0.00339
14.935	-0.04905	0.00163	0.00158	0.00154	0.00146	0.00161		0.00339
14.9367	-0.04915	0.00163	0.00157	0.00154	0.00146	0.0016		0.0034
14.9383	-0.04925	0.00163	0.00157	0.00154	0.00146	0.0016		0.0034
14.94	-0.04935	0.00162	0.00157	0.00154	0.00146	0.0016		0.0034
14.9417	-0.04945	0.00162	0.00157	0.00154	0.00146	0.0016		0.0034
14.9433	-0.04956	0.00163	0.00158	0.00154	0.00146	0.0016		0.0034
14.945	-0.04966	0.00163	0.00158	0.00154	0.00146	0.0016		0.0034
14.9467	-0.04976	0.00163	0.00158	0.00154	0.00146	0.00161		0.00339
14.9483	-0.04986	0.00163	0.00157	0.00154	0.00146	0.00161		0.00339
14.95	-0.04996	0.00163	0.00157	0.00154	0.00146	0.00161		0.00339
14.9517	-0.05006	0.00163	0.00157	0.00154	0.00146	0.0016		0.00339
14.9533	-0.05016	0.00163	0.00157	0.00154	0.00146	0.0016		0.00339
14.955	-0.05026	0.00163	0.00157	0.00154	0.00146	0.0016		0.00339
14.9567	-0.05036	0.00163	0.00158	0.00154	0.00146	0.0016		0.00338
14.9583	-0.05046	0.00163	0.00158	0.00154	0.00146	0.0016		0.00338
14.96	-0.05056	0.00163	0.00158	0.00154	0.00146	0.0016		0.00338
14.9617	-0.05066	0.00163	0.00158	0.00154	0.00146	0.0016		0.00338
14.9633	-0.05076	0.00163	0.00157	0.00154	0.00146	0.0016		0.00338
14.965	-0.05086	0.00163	0.00157	0.00154	0.00146	0.0016		0.00338
14.9667	-0.05096	0.00163	0.00157	0.00154	0.00146	0.0016		0.00338
14.9683	-0.05106	0.00163	0.00157	0.00154	0.00146	0.0016		0.00338
14.97	-0.05116	0.00163	0.00157	0.00154	0.00146	0.0016		0.00338
14.9717	-0.05126	0.00163	0.00157	0.00154	0.00146	0.0016		0.00338
14.9733	-0.05136	0.00163	0.00157	0.00154	0.00146	0.0016		0.00338
14.975	-0.05146	0.00163	0.00157	0.00154	0.00146	0.0016		0.00338
14.9767	-0.05156	0.00163	0.00157	0.00154	0.00145	0.0016		0.00338
14.9783	-0.05166	0.00163	0.00157	0.00154	0.00145	0.0016		0.00338
14.98	-0.05177	0.00163	0.00157	0.00154	0.00145	0.0016		0.00338
14.9817	-0.05187	0.00163	0.00157	0.00153	0.00145	0.0016		0.00338
14.9833	-0.05197	0.00162	0.00157	0.00153	0.00145	0.0016		0.00338
14.985	-0.05207	0.00162	0.00157	0.00153	0.00145	0.0016		0.00337
14.9867	-0.05217	0.00162	0.00157	0.00153	0.00146	0.0016		0.00337
14.9883	-0.05227	0.00162	0.00157	0.00153	0.00146	0.0016		0.00337
14.99	-0.05237	0.00162	0.00157	0.00153	0.00146	0.0016		0.00337
14.9917	-0.05247	0.00162	0.00157	0.00153	0.00146	0.00161		0.00337
14.9933	-0.05257	0.00162	0.00157	0.00153	0.00146	0.00161		0.00337
14.995	-0.05267	0.00162	0.00157	0.00153	0.00146	0.00161		0.00337
14.9967	-0.05277	0.00162	0.00157	0.00153	0.00145	0.00161		0.00337
14.9983	-0.05287	0.00162	0.00157	0.00153	0.00145	0.00161		0.00337
15	-0.05297	0.00162	0.00157	0.00154	0.00145	0.00161		0.00337

## Sheet: Fig. 2g
5 mM DTT
Retention time (min)	13.06	13.2	13.6
Area	ARV771	ARV771-SH	Me-ARV771	SUM
me-771-0h	0	0	3708312	3708312
me-771-0.5h	129631	333165	3257321	3720117
me-771-1.0h	747351	910114	2123218	3780683
me-771-2.0h	1514586	889508	1629639	4033733
me-771-3.0h	2514526	673048	1023918	4211492
me-771-4.0h	3357894	449236	630192	4437322
me-771-6.0h	4781742	0	0	4781742
percent%
me-771-0h	0	0	100	100
me-771-0.5h	3.48459	8.95577	87.5596	100
me-771-1.0h	19.7676	24.0727	56.1596	100
me-771-2.0h	37.548	22.0517	40.4003	100
me-771-3.0h	59.7063	15.9812	24.3125	100
me-771-4.0h	75.6739	10.124	14.2021	100
me-771-6.0h	100	0	0	100

## Sheet: Fig. 2h
size (nm)
PGD7 nanoparticle-pH7.4
size (nm)	intensity(%)
0.4	0
0.463	0
0.536	0
0.621	0
0.719	0
0.833	0
0.965	0
1.12	0
1.29	0
1.5	0
1.74	0
2.01	0
2.33	0
2.7	0
3.12	0
3.62	0
4.19	0
4.85	0
5.61	0
6.5	0
7.53	0
8.72	0
10.1	0
11.7	0
13.5	0
15.7	0
18.2	0
21	0
24.4	0
28.2	1.66
32.7	5.72
37.8	10.9
43.8	15.5
50.7	17.9
58.8	17.4
68.1	14.4
78.8	9.83
91.3	5.08
106	1.55
122	0
142	0
164	0
190	0
220	0
255	0
295	0
342	0
396	0
459	0
531	0
615	0
712	0
825	0
955	0
1110	0
1280	0
1480	0
1720	0
1990	0
2300	0
2670	0
3090	0
3580	0
4150	0
4800	0
5560	0
6440	0
7460	0
8630	0

## Sheet: Fig. 2i
PGD7 nanoparticle-pH6.0
size (nm)	intensity(%)
0.4	0
0.463	0
0.536	0
0.621	0
0.719	0
0.833	0
0.965	0
1.12	0
1.29	0
1.5	0
1.74	0
2.01	0
2.33	0
2.7	0
3.12	0
3.62	0
4.19	0
4.85	0
5.61	0
6.5	0
7.53	0
8.72	0
10.1	0
11.7	0
13.5	0
15.7	0.148
18.2	1.04
21	1.67
24.4	1.46
28.2	0.769
32.7	0.476
37.8	1.27
43.8	3.12
50.7	5.21
58.8	6.38
68.1	5.84
78.8	3.75
91.3	1.31
106	0
122	0
142	0
164	0
190	0
220	0
255	0
295	0
342	0
396	0
459	0
531	1.31
615	4.26
712	7.76
825	10.4
955	11.2
1110	10
1280	7.33
1480	4.1
1720	1.44
1990	0.0882
2300	0
2670	0
3090	0
3580	0
4150	0.819
4800	2.94
5560	5.82
6440	0
7460	0
8630	0

## Sheet: Fig. 2j
PGDA7 in different pH condition
pH	5.0	5.8	6.0	6.2	6.8	7.4
FI (a.u.)	25340	26843	24134	4163	3659	3057
	25090	26489	24225	4110	3457	3014
	25498	26025	23677	4194	3559	3023
	5.0	5.8	6.0	6.2	6.8	7.4
folds	8.45	8.83	8.01	1.38	1.18	1

## Sheet: Fig. 2k
	ARV771 release (%)
time(h)	pH7.4-0mM GSH			pH6.0-0mM GSH			pH6.0-10mM GSH			pH7.4-10mM GSH
0	0	0	0	0	0	0	0	0	0	0	0	0
0.5	1.8	1.25	1.52	1.93	2.62	2.63	29.55	43.58	29.18	16.25	21.28	25.1
1	2.82	1.52	1.53	2.89	2.6	3.88	30.91	46.96	45.54	18.85	25.88	21.71
2	1.6	1.54	1.49	1.68	2.55	2.63	37.73	53.77	41.62	23.18	33.32	26.58
4	1.95	1.88	1.82	1.82	4.66	3.01	47.87	58.89	56.94	26.37	39.86	34.16
8	2.34	2.33	2.28	2.43	2.92	2.32	53.28	63.35	59.25	51.43	31.59	33.11
12	2.98	2.89	2.89	3.19	3.46	3.49	57.23	63.48	62.66	50.03	40.39	38.84
24	5.13	3.94	5.19	4.13	2.81	4.17	66.4	68.41	65.39	59.91	53.72	46.65

## Sheet: Fig. 3b
	PDA	PDA+MMP-2	PGDA	PGDA+MMP-2		folds
	1	2	3	4		4/3	4/2
2h	1112	1697	2529	5237
	1023	1517	2300	5408
	1047	1500	2334	4933
average	1060.67	1571.33	2387.67	5192.67		2.17479	3.30462
SD	46.0471	109.162	123.573	240.583
4h	2003	2348	4286	6554
	1877	2359	3995	6619
	1881	2342	4071	6386
average	1920.33	2349.67	4117.33	6519.67		1.58347	2.77472
SD	71.6194	8.62168	150.932	120.234
8h	1657	3675	4371	12344
	1992	3748	4414	13432
	1605	3763	4633	13308
average	1751.33	3728.67	4472.67	13028		2.9128	3.49401
SD	210.039	47.0779	140.507	595.597
12h	1751	3724	4977	14492
	1800	3689	5101	14443
	1635	3339	5337	13739
average	1728.67	3584	5138.33	14224.7		2.76834	3.96894
SD	84.7368	212.897	182.881	421.313
24h	3027	5049	5912	16689
	3047	5005	5656	16841
	3111	5030	5875	16571
average	3061.67	5028	5814.33	16700.3		2.87227	3.32147
SD	43.8786	22.0681	138.363	135.356

[truncated: 47 more sheets: Fig. 3e, Fig. 3f, Fig. 3g&3h, Fig. 3i&3j, Fig. 3k, Fig. 3l, Fig. 3m, Fig. 3n, Fig. 4b, Fig. 4f, Fig. 4g, Fig. 4h, Fig. 4i, Fig. 4l, Fig. 5b, Fig. 5c, Fig. 5d, Fig. 5e, Fig. 5f, Fig. 5k …]
